# Supplementary material for: catena-Poly[[[bis­(thio­urea-κS)copper(I)]-μ-thio­urea-κ2 S:S] iodide acetonitrile hemisolvate]
Source: Acta Crystallogr Sect E Struct Rep Online. 2008 Mar 20;64(Pt 4):m568–9. doi: 10.1107/S1600536808007265 (PMC2960929; doi:10.1107/S1600536808007265)
Supplement: Supplementary file 1 [file e-64-0m568-sup1.cif]

##############################################################################
###                                                                        ###
###        Electronic paper (Acta Crystallographica Section E)             ###
###                                                                        ###
##############################################################################
#                                                                            #
# This CIF contains the data in a paper accepted for publication in Acta     #
# Crystallographica Section E. It conforms to the requirements of Notes      #
# for Authors for Section E, and has been peer reviewed under the auspices   #
# of the IUCr Commission on Journals.                                        #
#                                                                            #
# Full details of the Crystallographic Information File format               #
# are given in the paper "The Crystallographic Information File (CIF):       #
# a New Standard Archive File for Crystallography" by S. R. Hall, F. H.      #
# Allen and I. D. Brown [Acta Cryst. (1991), A47, 655-685].                  #
#                                                                            #
# The current version of the core CIF dictionary is obtainable from          #
# ftp://ftp.iucr.org/pub/cif_core.dic. The current version number is 2.4.    #
#                                                                            #
# Software is freely available for graphical display of the structure(s) in  #
# this CIF.  For information consult the CIF home page http://www.iucr.org/  #
# cif/home.html                                                              #
#                                                                            #
# This file may be used for bona fide research purposes within the           #
# scientific community so long as proper attribution is given to the journal # 
# article from which it was obtained.                                        #
#                                                                            #
##############################################################################
                                             
data_I
_audit_creation_method     SHELXL-97
_chemical_name_systematic
;
catena-Poly[[[bis(thiourea-\kS)copper(I)]-\m-thiourea-\k^2^S:S] iodide
acetonitrile hemisolvate]
;
_chemical_name_common     ?
_chemical_formula_moiety     'C3 H12 Cu N6 S3 +, I -, 0.5(C2 H3 N)'
_chemical_formula_sum     'C4 H13.5 Cu I N6.5 S3'
_chemical_formula_iupac     '[Cu (C H4 N2 S)3] I, 0.5C2 H3 N'
_chemical_formula_weight     439.33
_chemical_melting_point     ?
_symmetry_cell_setting     'Orthorhombic'
_symmetry_space_group_name_H-M     'P 21 21 21'
_symmetry_space_group_name_Hall     'P 2ac 2ab'
loop_
    _symmetry_equiv_pos_as_xyz
    'x, y, z'
    '-x+1/2, -y, z+1/2'
    '-x, y+1/2, -z+1/2'
    'x+1/2, -y+1/2, -z'
_cell_length_a     13.392(8)
_cell_length_b     13.874(9)
_cell_length_c     15.289(9)
_cell_angle_alpha     90.00
_cell_angle_beta     90.00
_cell_angle_gamma     90.00
_cell_volume     2841(3)
_cell_formula_units_Z     8
_cell_measurement_reflns_used     6067
_cell_measurement_theta_min     2.437
_cell_measurement_theta_max     24.613
_cell_measurement_temperature     298(2)
_exptl_crystal_description     block
_exptl_crystal_colour     colorless
_exptl_crystal_size_max     0.43
_exptl_crystal_size_mid     0.39
_exptl_crystal_size_min     0.31
_exptl_crystal_density_diffrn     2.055
_exptl_crystal_density_meas     ?
_exptl_crystal_density_method     'not measured'
_exptl_crystal_F_000     1704
_exptl_absorpt_coefficient_mu     4.136
_exptl_absorpt_correction_type     multi-scan
_exptl_absorpt_process_details     '(SADABS; Sheldrick, 1996)'
_exptl_absorpt_correction_T_min     0.2693
_exptl_absorpt_correction_T_max     0.3604
_exptl_special_details
;
;
_diffrn_ambient_temperature     298(2)
_diffrn_radiation_type     MoK\a
_diffrn_radiation_wavelength     0.71073
_diffrn_radiation_source     'fine-focus sealed tube'
_diffrn_radiation_monochromator     graphite
_diffrn_measurement_device_type     'Bruker SMART CCD'
_diffrn_measurement_method     '\f and \w'
_diffrn_detector_area_resol_mean     ?
_diffrn_reflns_number     14883
_diffrn_reflns_av_R_equivalents     0.0579
_diffrn_reflns_av_sigmaI/netI     0.0540
_diffrn_reflns_theta_min     2.02
_diffrn_reflns_theta_max     25.03
_diffrn_reflns_theta_full     25.03
_diffrn_measured_fraction_theta_max     0.998
_diffrn_measured_fraction_theta_full     0.998
_diffrn_reflns_limit_h_min     -15
_diffrn_reflns_limit_h_max     15
_diffrn_reflns_limit_k_min     -14
_diffrn_reflns_limit_k_max     16
_diffrn_reflns_limit_l_min     -18
_diffrn_reflns_limit_l_max     18
_diffrn_standards_number     ?
_diffrn_standards_interval_count     ?
_diffrn_standards_interval_time     ?
_diffrn_standards_decay_%     ?
_refine_special_details
;
 Refinement of F^2^ against ALL reflections.  The weighted R-factor wR and
 goodness of fit S are based on F^2^, conventional R-factors R are based
 on F, with F set to zero for negative F^2^. The threshold expression of
 F^2^ > 2sigma(F^2^) is used only for calculating R-factors(gt) etc. and is
 not relevant to the choice of reflections for refinement.  R-factors based
 on F^2^ are statistically about twice as large as those based on F, and R-
 factors based on ALL data will be even larger.
;
_reflns_number_total     4963
_reflns_number_gt     4175
_reflns_threshold_expression     'I>2\s(I)'
_refine_ls_structure_factor_coef     Fsqd
_refine_ls_matrix_type     full
_refine_ls_R_factor_all     0.0452
_refine_ls_R_factor_gt     0.0338
_refine_ls_wR_factor_gt     0.0730
_refine_ls_wR_factor_ref     0.0770
_refine_ls_goodness_of_fit_ref     1.001
_refine_ls_restrained_S_all     1.001
_refine_ls_number_reflns     4963
_refine_ls_number_parameters     280
_refine_ls_number_restraints     0
_refine_ls_hydrogen_treatment     constr
_refine_ls_weighting_scheme     calc
_refine_ls_weighting_details
                 'calc w=1/[\s^2^(Fo^2^)+(0.0355P)^2^] where P=(Fo^2^+2Fc^2^)/3'
_atom_sites_solution_hydrogens     geom
_atom_sites_solution_primary     direct
_atom_sites_solution_secondary     difmap
_refine_ls_shift/su_max     0.001
_refine_ls_shift/su_mean     0.000
_refine_diff_density_max     0.747
_refine_diff_density_min     -0.560
_refine_ls_extinction_method     none
_refine_ls_extinction_coef     ?
_refine_ls_abs_structure_details     'Flack (1983), 2149 Friedel pairs'
_refine_ls_abs_structure_Flack     -0.01(2)
loop_
    _atom_type_symbol
    _atom_type_description
    _atom_type_scat_dispersion_real
    _atom_type_scat_dispersion_imag
    _atom_type_scat_source
    'C' 'C' 0.0033 0.0016
                         'International Tables Vol C Tables 4.2.6.8 and 6.1.1.4'
    'H' 'H' 0.0000 0.0000
                         'International Tables Vol C Tables 4.2.6.8 and 6.1.1.4'
    'N' 'N' 0.0061 0.0033
                         'International Tables Vol C Tables 4.2.6.8 and 6.1.1.4'
    'Cu' 'Cu' 0.3201 1.2651
                         'International Tables Vol C Tables 4.2.6.8 and 6.1.1.4'
    'I' 'I' -0.4742 1.8119
                         'International Tables Vol C Tables 4.2.6.8 and 6.1.1.4'
    'S' 'S' 0.1246 0.1234
                         'International Tables Vol C Tables 4.2.6.8 and 6.1.1.4'
_computing_data_collection     'SMART (Bruker, 1997)'
_computing_cell_refinement     'SAINT (Siemens, 1996)'
_computing_data_reduction     'SAINT (Siemens, 1996)'
_computing_structure_solution     'SHELXS97 (Sheldrick, 2008)'
_computing_structure_refinement     'SHELXS97 (Sheldrick, 2008)'
_computing_molecular_graphics
            'SHELXTL (Sheldrick, 2008) and DIAMOND (Brandenberg & Berndt, 2006)'
_computing_publication_material     'SHELXTL (Sheldrick, 2008)'
loop_
    _atom_site_type_symbol
    _atom_site_label
    _atom_site_fract_x
    _atom_site_fract_y
    _atom_site_fract_z
    _atom_site_U_iso_or_equiv
    _atom_site_adp_type
    _atom_site_calc_flag
    _atom_site_refinement_flags
    _atom_site_occupancy
    _atom_site_disorder_assembly
    _atom_site_disorder_group
    Cu Cu1 0.43289(6) 0.62730(6) 0.51306(5) 0.0352(2) Uani d . 1 . .
    Cu Cu2 0.21551(6) 0.78050(6) 0.36342(6) 0.0378(2) Uani d . 1 . .
    I I1 0.73774(3) 0.35628(3) 0.66369(3) 0.03691(12) Uani d . 1 . .
    I I2 0.56899(4) 0.12983(4) 0.53537(3) 0.04740(14) Uani d . 1 . .
    N N1 0.5123(4) 0.8657(5) 0.4926(4) 0.0528(18) Uani d . 1 . .
    H H1A 0.5402 0.9200 0.5043 0.063 Uiso calc R 1 . .
    H H1B 0.5389 0.8129 0.5106 0.063 Uiso calc R 1 . .
    N N2 0.3902(5) 0.9446(5) 0.4202(5) 0.064(2) Uani d . 1 . .
    H H2A 0.4189 0.9984 0.4325 0.077 Uiso calc R 1 . .
    H H2B 0.3358 0.9442 0.3903 0.077 Uiso calc R 1 . .
    N N3 0.3841(5) 0.3114(4) 0.4764(4) 0.0459(16) Uani d . 1 . .
    H H3A 0.4073 0.2612 0.5024 0.055 Uiso calc R 1 . .
    H H3B 0.3327 0.3064 0.4430 0.055 Uiso calc R 1 . .
    N N4 0.5048(5) 0.3993(5) 0.5388(4) 0.0566(19) Uani d . 1 . .
    H H4A 0.5263 0.3479 0.5640 0.068 Uiso calc R 1 . .
    H H4B 0.5345 0.4534 0.5474 0.068 Uiso calc R 1 . .
    N N5 0.2276(5) 0.5314(6) 0.6094(5) 0.067(2) Uani d . 1 . .
    H H5A 0.1708 0.5049 0.6202 0.081 Uiso calc R 1 . .
    H H5B 0.2535 0.5267 0.5581 0.081 Uiso calc R 1 . .
    N N6 0.2313(5) 0.5839(5) 0.7483(4) 0.0615(19) Uani d . 1 . .
    H H6A 0.1745 0.5566 0.7571 0.074 Uiso calc R 1 . .
    H H6B 0.2602 0.6146 0.7901 0.074 Uiso calc R 1 . .
    N N7 -0.0075(5) 0.5530(5) 0.2887(5) 0.057(2) Uani d . 1 . .
    H H7A -0.0649 0.5543 0.2634 0.068 Uiso calc R 1 . .
    H H7B 0.0118 0.5018 0.3154 0.068 Uiso calc R 1 . .
    N N8 0.0191(4) 0.7058(4) 0.2453(4) 0.0462(17) Uani d . 1 . .
    H H8A -0.0385 0.7056 0.2204 0.055 Uiso calc R 1 . .
    H H8B 0.0561 0.7564 0.2431 0.055 Uiso calc R 1 . .
    N N9 0.2578(5) 0.7295(5) 0.1506(4) 0.0568(18) Uani d . 1 . .
    H H9A 0.2765 0.7019 0.1030 0.068 Uiso calc R 1 . .
    H H9B 0.2487 0.6959 0.1972 0.068 Uiso calc R 1 . .
    N N10 0.2579(7) 0.8700(6) 0.0790(4) 0.089(3) Uani d . 1 . .
    H H10A 0.2767 0.8410 0.0321 0.107 Uiso calc R 1 . .
    H H10B 0.2486 0.9314 0.0786 0.107 Uiso calc R 1 . .
    N N11 0.1163(4) 0.9243(5) 0.6331(4) 0.0478(16) Uani d . 1 . .
    H H11A 0.1405 0.9268 0.6851 0.057 Uiso calc R 1 . .
    H H11B 0.0637 0.9570 0.6201 0.057 Uiso calc R 1 . .
    N N12 0.2399(5) 0.8212(5) 0.5951(4) 0.065(2) Uani d . 1 . .
    H H12A 0.2631 0.8245 0.6474 0.078 Uiso calc R 1 . .
    H H12B 0.2691 0.7856 0.5568 0.078 Uiso calc R 1 . .
    N N13 0.4435(6) 0.5766(7) 0.2168(5) 0.080(3) Uani d . 1 . .
    S S1 0.37489(12) 0.75471(12) 0.42179(11) 0.0289(4) Uani d . 1 . .
    S S2 0.38359(13) 0.49427(13) 0.43325(11) 0.0347(4) Uani d . 1 . .
    S S3 0.38436(12) 0.63528(15) 0.65547(11) 0.0409(4) Uani d . 1 . .
    S S4 0.16498(11) 0.62484(13) 0.33684(12) 0.0377(4) Uani d . 1 . .
    S S5 0.20735(14) 0.88344(13) 0.24281(11) 0.0407(4) Uani d . 1 . .
    S S6 0.11161(11) 0.86565(13) 0.46883(10) 0.0300(3) Uani d . 1 . .
    C C1 0.4293(5) 0.8635(5) 0.4470(4) 0.0371(16) Uani d . 1 . .
    C C2 0.4269(5) 0.3951(5) 0.4876(4) 0.0351(16) Uani d . 1 . .
    C C3 0.2741(5) 0.5786(5) 0.6706(5) 0.0375(16) Uani d . 1 . .
    C C4 0.0505(4) 0.6292(5) 0.2864(4) 0.0339(15) Uani d . 1 . .
    C C5 0.2434(5) 0.8202(6) 0.1521(4) 0.0462(19) Uani d . 1 . .
    C C6 0.1593(4) 0.8707(5) 0.5735(4) 0.0306(14) Uani d . 1 . .
    C C7 0.4660(6) 0.6535(9) 0.2169(5) 0.060(3) Uani d . 1 . .
    C C8 0.4976(7) 0.7529(7) 0.2179(7) 0.075(3) Uani d . 1 . .
    H H8C 0.4444 0.7925 0.2398 0.112 Uiso calc R 1 . .
    H H8D 0.5143 0.7728 0.1595 0.112 Uiso calc R 1 . .
    H H8E 0.5551 0.7595 0.2549 0.112 Uiso calc R 1 . .
loop_
    _atom_site_aniso_label
    _atom_site_aniso_U_11
    _atom_site_aniso_U_22
    _atom_site_aniso_U_33
    _atom_site_aniso_U_12
    _atom_site_aniso_U_13
    _atom_site_aniso_U_23
    Cu1 0.0331(4) 0.0335(5) 0.0391(5) -0.0031(4) 0.0053(4) -0.0024(4)
    Cu2 0.0300(4) 0.0451(5) 0.0383(5) -0.0036(4) -0.0070(4) -0.0002(4)
    I1 0.0318(2) 0.0460(3) 0.0330(2) -0.0026(2) 0.00101(19) -0.0021(2)
    I2 0.0590(3) 0.0338(3) 0.0494(3) 0.0017(3) 0.0004(2) 0.0003(3)
    N1 0.041(3) 0.030(3) 0.087(5) -0.005(3) -0.032(3) -0.001(4)
    N2 0.049(4) 0.033(4) 0.110(6) -0.015(3) -0.035(4) 0.013(4)
    N3 0.052(4) 0.039(4) 0.047(4) -0.001(3) -0.006(3) 0.003(3)
    N4 0.060(5) 0.043(4) 0.067(5) -0.004(3) -0.033(4) 0.013(4)
    N5 0.042(4) 0.082(5) 0.078(5) -0.022(4) 0.012(4) -0.004(4)
    N6 0.067(5) 0.062(4) 0.055(4) -0.004(4) 0.032(4) 0.006(3)
    N7 0.047(4) 0.037(4) 0.087(5) -0.008(3) -0.012(4) 0.008(4)
    N8 0.024(3) 0.042(4) 0.072(5) 0.000(3) -0.012(3) 0.004(4)
    N9 0.058(4) 0.072(5) 0.041(4) 0.015(4) 0.011(3) -0.018(3)
    N10 0.146(8) 0.089(6) 0.032(4) -0.057(7) 0.019(5) -0.008(4)
    N11 0.042(3) 0.069(5) 0.032(3) 0.018(3) -0.006(3) -0.016(3)
    N12 0.049(4) 0.117(6) 0.028(3) 0.039(4) -0.005(3) -0.004(3)
    N13 0.066(5) 0.106(7) 0.066(5) -0.018(5) -0.025(4) 0.011(5)
    S1 0.0239(8) 0.0303(9) 0.0326(9) 0.0005(7) -0.0038(7) 0.0001(7)
    S2 0.0379(9) 0.0327(10) 0.0336(10) -0.0020(8) -0.0104(8) 0.0010(8)
    S3 0.0372(8) 0.0529(11) 0.0327(9) -0.0054(9) 0.0030(8) -0.0016(9)
    S4 0.0291(8) 0.0365(10) 0.0474(10) 0.0026(7) -0.0061(8) 0.0006(9)
    S5 0.0527(11) 0.0376(10) 0.0319(9) 0.0019(8) -0.0045(8) 0.0017(8)
    S6 0.0214(7) 0.0422(10) 0.0265(8) 0.0012(8) 0.0006(6) -0.0039(9)
    C1 0.035(3) 0.035(4) 0.042(4) 0.003(4) -0.004(3) 0.001(3)
    C2 0.032(4) 0.042(4) 0.031(4) -0.009(3) -0.003(3) -0.004(3)
    C3 0.038(4) 0.032(4) 0.042(4) 0.007(3) 0.010(4) 0.008(3)
    C4 0.030(3) 0.034(4) 0.038(4) 0.001(3) 0.003(3) -0.004(3)
    C5 0.037(4) 0.068(6) 0.034(4) -0.011(4) -0.003(4) -0.003(4)
    C6 0.025(3) 0.042(4) 0.025(3) -0.003(3) -0.001(3) 0.003(3)
    C7 0.040(5) 0.100(9) 0.041(5) -0.003(5) 0.000(4) 0.012(5)
    C8 0.059(6) 0.096(8) 0.069(7) -0.013(5) 0.028(5) 0.000(6)
_geom_special_details
;
 All esds (except the esd in the dihedral angle between two l.s. planes)
 are estimated using the full covariance matrix.  The cell esds are taken
 into account individually in the estimation of esds in distances, angles
 and torsion angles; correlations between esds in cell parameters are only
 used when they are defined by crystal symmetry.  An approximate (isotropic)
 treatment of cell esds is used for estimating esds involving l.s. planes.
;
loop_
    _geom_bond_atom_site_label_1
    _geom_bond_atom_site_label_2
    _geom_bond_site_symmetry_2
    _geom_bond_distance
    _geom_bond_publ_flag
    Cu1 S3 . 2.275(2) y
    Cu1 S2 . 2.309(2) y
    Cu1 S1 . 2.382(2) y
    Cu1 S6 4_566 2.411(2) y
    Cu2 S4 . 2.299(2) y
    Cu2 S5 . 2.335(2) y
    Cu2 S1 . 2.341(2) y
    Cu2 S6 . 2.435(2) y
    N1 C1 . 1.313(8) ?
    N1 H1A . 0.8600 ?
    N1 H1B . 0.8600 ?
    N2 C1 . 1.307(9) ?
    N2 H2A . 0.8600 ?
    N2 H2B . 0.8600 ?
    N3 C2 . 1.307(8) ?
    N3 H3A . 0.8600 ?
    N3 H3B . 0.8600 ?
    N4 C2 . 1.306(8) ?
    N4 H4A . 0.8600 ?
    N4 H4B . 0.8600 ?
    N5 C3 . 1.301(10) ?
    N5 H5A . 0.8600 ?
    N5 H5B . 0.8600 ?
    N6 C3 . 1.321(9) ?
    N6 H6A . 0.8600 ?
    N6 H6B . 0.8600 ?
    N7 C4 . 1.313(8) ?
    N7 H7A . 0.8600 ?
    N7 H7B . 0.8600 ?
    N8 C4 . 1.303(9) ?
    N8 H8A . 0.8600 ?
    N8 H8B . 0.8600 ?
    N9 C5 . 1.273(10) ?
    N9 H9A . 0.8600 ?
    N9 H9B . 0.8600 ?
    N10 C5 . 1.328(10) ?
    N10 H10A . 0.8600 ?
    N10 H10B . 0.8600 ?
    N11 C6 . 1.309(8) ?
    N11 H11A . 0.8600 ?
    N11 H11B . 0.8600 ?
    N12 C6 . 1.321(9) ?
    N12 H12A . 0.8600 ?
    N12 H12B . 0.8600 ?
    N13 C7 . 1.109(12) ?
    S1 C1 . 1.719(7) ?
    S2 C2 . 1.708(7) ?
    S3 C3 . 1.689(7) ?
    S4 C4 . 1.718(6) ?
    S5 C5 . 1.711(8) ?
    S6 C6 . 1.725(6) ?
    S6 Cu1 4_466 2.411(2) ?
    C7 C8 . 1.442(14) ?
    C8 H8C . 0.9600 ?
    C8 H8D . 0.9600 ?
    C8 H8E . 0.9600 ?
loop_
    _geom_angle_atom_site_label_1
    _geom_angle_atom_site_label_2
    _geom_angle_atom_site_label_3
    _geom_angle_site_symmetry_1
    _geom_angle_site_symmetry_3
    _geom_angle
    _geom_angle_publ_flag
    S3 Cu1 S2 . . 117.58(8) ?
    S3 Cu1 S1 . . 115.55(8) ?
    S2 Cu1 S1 . . 100.97(8) ?
    S3 Cu1 S6 . 4_566 99.89(6) ?
    S2 Cu1 S6 . 4_566 112.14(7) ?
    S1 Cu1 S6 . 4_566 111.15(7) ?
    S4 Cu2 S5 . . 114.90(8) ?
    S4 Cu2 S1 . . 101.08(7) ?
    S5 Cu2 S1 . . 115.93(7) ?
    S4 Cu2 S6 . . 113.86(7) ?
    S5 Cu2 S6 . . 101.49(8) ?
    S1 Cu2 S6 . . 110.05(7) ?
    C1 N1 H1A . . 120.0 ?
    C1 N1 H1B . . 120.0 ?
    H1A N1 H1B . . 120.0 ?
    C1 N2 H2A . . 120.0 ?
    C1 N2 H2B . . 120.0 ?
    H2A N2 H2B . . 120.0 ?
    C2 N3 H3A . . 120.0 ?
    C2 N3 H3B . . 120.0 ?
    H3A N3 H3B . . 120.0 ?
    C2 N4 H4A . . 120.0 ?
    C2 N4 H4B . . 120.0 ?
    H4A N4 H4B . . 120.0 ?
    C3 N5 H5A . . 120.0 ?
    C3 N5 H5B . . 120.0 ?
    H5A N5 H5B . . 120.0 ?
    C3 N6 H6A . . 120.0 ?
    C3 N6 H6B . . 120.0 ?
    H6A N6 H6B . . 120.0 ?
    C4 N7 H7A . . 120.0 ?
    C4 N7 H7B . . 120.0 ?
    H7A N7 H7B . . 120.0 ?
    C4 N8 H8A . . 120.0 ?
    C4 N8 H8B . . 120.0 ?
    H8A N8 H8B . . 120.0 ?
    C5 N9 H9A . . 120.0 ?
    C5 N9 H9B . . 120.0 ?
    H9A N9 H9B . . 120.0 ?
    C5 N10 H10A . . 120.0 ?
    C5 N10 H10B . . 120.0 ?
    H10A N10 H10B . . 120.0 ?
    C6 N11 H11A . . 120.0 ?
    C6 N11 H11B . . 120.0 ?
    H11A N11 H11B . . 120.0 ?
    C6 N12 H12A . . 120.0 ?
    C6 N12 H12B . . 120.0 ?
    H12A N12 H12B . . 120.0 ?
    C1 S1 Cu2 . . 109.7(2) ?
    C1 S1 Cu1 . . 112.4(2) ?
    Cu2 S1 Cu1 . . 129.34(8) ?
    C2 S2 Cu1 . . 106.8(2) ?
    C3 S3 Cu1 . . 111.0(3) ?
    C4 S4 Cu2 . . 108.0(3) ?
    C5 S5 Cu2 . . 108.3(3) ?
    C6 S6 Cu1 . 4_466 105.0(2) ?
    C6 S6 Cu2 . . 115.0(2) ?
    Cu1 S6 Cu2 4_466 . 131.52(7) ?
    N2 C1 N1 . . 119.0(7) ?
    N2 C1 S1 . . 121.1(5) ?
    N1 C1 S1 . . 119.9(6) ?
    N4 C2 N3 . . 117.9(6) ?
    N4 C2 S2 . . 121.8(5) ?
    N3 C2 S2 . . 120.2(5) ?
    N5 C3 N6 . . 117.9(7) ?
    N5 C3 S3 . . 123.7(6) ?
    N6 C3 S3 . . 118.5(6) ?
    N8 C4 N7 . . 118.6(6) ?
    N8 C4 S4 . . 122.2(5) ?
    N7 C4 S4 . . 119.2(6) ?
    N9 C5 N10 . . 118.6(8) ?
    N9 C5 S5 . . 124.3(6) ?
    N10 C5 S5 . . 117.1(7) ?
    N11 C6 N12 . . 118.8(6) ?
    N11 C6 S6 . . 120.3(5) ?
    N12 C6 S6 . . 120.8(5) ?
    N13 C7 C8 . . 178.6(11) ?
    C7 C8 H8C . . 109.5 ?
    C7 C8 H8D . . 109.5 ?
    H8C C8 H8D . . 109.5 ?
    C7 C8 H8E . . 109.5 ?
    H8C C8 H8E . . 109.5 ?
    H8D C8 H8E . . 109.5 ?
loop_
    _geom_hbond_atom_site_label_D
    _geom_hbond_atom_site_label_H
    _geom_hbond_atom_site_label_A
    _geom_hbond_site_symmetry_A
    _geom_hbond_distance_DH
    _geom_hbond_distance_HA
    _geom_hbond_distance_DA
    _geom_hbond_angle_DHA
    N1 H1A I2 1_565 0.86 2.97 3.799(7) 161.3
    N1 H1B S6 4_566 0.86 2.68 3.524(7) 167.3
    N2 H2A I2 1_565 0.86 3.14 3.929(6) 154.2
    N2 H2B S5 . 0.86 2.96 3.752(7) 154.0
    N2 H2B I1 4_466 0.86 3.17 3.667(7) 118.9
    N3 H3A I2 . 0.86 2.87 3.645(6) 150.1
    N3 H3B I1 4_456 0.86 3.06 3.720(6) 135.1
    N4 H4A I2 . 0.86 3.11 3.837(7) 143.6
    N4 H4A I1 . 0.86 3.22 3.706(6) 118.5
    N4 H4B S6 4_566 0.86 2.73 3.563(7) 164.9
    N5 H5A N13 2_565 0.86 2.41 3.192(10) 151.6
    N5 H5A I2 4_456 0.86 3.32 3.796(8) 117.8
    N7 H7A I1 2_564 0.86 3.04 3.839(7) 156.2
    N7 H7B I2 4_456 0.86 3.02 3.837(7) 159.3
    N8 H8A I1 2_564 0.86 2.93 3.759(6) 161.3
    N8 H8B S5 . 0.86 2.69 3.526(6) 166.0
    N9 H9A I2 3_655 0.86 3.12 3.922(6) 155.4
    N9 H9B S4 . 0.86 2.61 3.429(7) 160.8
    N10 H10A I1 3_655 0.86 3.01 3.716(7) 141.1
    N11 H11A I1 3_656 0.86 2.99 3.791(6) 155.0
    N11 H11B S2 4_466 0.86 2.63 3.466(6) 162.8
    N12 H12A I1 3_656 0.86 2.92 3.732(6) 157.9
    N12 H12B S1 . 0.86 2.54 3.338(6) 154.7
    N6 H6A S2 2_565 0.86 2.89 3.397(6) 119.4
    N6 H6A N13 2_565 0.86 2.51 3.266(11) 147.4
data_global
_journal_date_recd_electronic     2008-01-30
_journal_date_accepted     2008-03-17
_journal_name_full     'Acta Crystallographica, Section E'
_journal_year     2008
_journal_volume     64
_journal_issue      4
_journal_page_first     m568
_journal_page_last     m569
_journal_paper_category     QM
_journal_coeditor_code     LH2596
_publ_contact_author_name     'Pro. Dacheng Li'
_publ_contact_author_address
;
School of Chemistry and Chemical Engineering
Liaocheng University
Shandong 252059
P.R.China
;
_publ_contact_author_email     lidacheng62@lcu.edu.cn
_publ_contact_author_fax     '86 635 8239121'
_publ_contact_author_phone     '86 635 8230672'
_publ_section_title
;\
catena-Poly[[[bis(thiourea-\k<i>S</i>)copper(I)]-\m-thiourea-\k^2^<i>S</i>:\
<i>S</i>] iodide acetonitrile hemisolvate]
;
loop_
    _publ_author_name
    _publ_author_address
    'Li Jia'
;
Liaocheng Vocational and Technical College
Liaocheng
Shandong 252000
People's Republic of China
and 
Liaocheng Vocational and Technical College
Liaocheng 
Shandong 252000
People's Republic of China
;
    'Ling-Qian Kong'
;
Dongchang College of Liaocheng University
Liaocheng
Shandong 252000
People's Republic of China
;
    'Da-Cheng Li'
;
School of Chemistry and Chemical Engineering
Liaocheng University
Shandong 252059
People's Republic of China
;
