# Supplementary material for: catena-Poly[[[bis­(thio­urea-κS)copper(I)]-μ-thio­urea-κ2 S:S] iodide acetonitrile hemisolvate]
Source: Acta Crystallogr Sect E Struct Rep Online. 2008 Mar 20;64(Pt 4):m568–9. doi: 10.1107/S1600536808007265 (PMC2960929; doi:10.1107/S1600536808007265)
Supplement: Supplementary file 2 [file e-64-0m568-Isup2.hkl]

# 
# h,k,l, Fc-squared, Fo-squared, sigma(Fo-squared) and status flag 
# 
data_I
_shelx_title ' 040323b in P2(1)2(1)2(1)' 
_shelx_refln_list_code          4 
_shelx_F_calc_maximum      525.92 
_exptl_crystal_F_000      1704.00 
_reflns_d_resolution_high  0.8401 
 
loop_ 
 _symmetry_equiv_pos_as_xyz 
 'x, y, z' 
 '-x+1/2, -y, z+1/2' 
 '-x, y+1/2, -z+1/2' 
 'x+1/2, -y+1/2, -z' 
 
_cell_length_a    13.3918 
_cell_length_b    13.8741 
_cell_length_c    15.2891 
_cell_angle_alpha  90.000 
_cell_angle_beta   90.000 
_cell_angle_gamma  90.000 
 
_shelx_F_squared_multiplier     1.000 
 
loop_ 
 _refln_index_h 
 _refln_index_k 
 _refln_index_l 
 _refln_F_squared_calc 
 _refln_F_squared_meas 
 _refln_F_squared_sigma 
 _refln_observed_status 
   2   0   0    11685.00    11756.68    224.22 o 
   4   0   0    29506.21    31511.78    341.83 o 
   6   0   0   143952.91   157257.48   1059.82 o 
   8   0   0     6291.45     6632.22    161.30 o 
  10   0   0     2756.12     2967.73    287.68 o 
  12   0   0       68.70       97.30    177.68 o 
  14   0   0      637.00      687.46    247.49 o 
   2   1   0     9826.31    10360.20    355.39 o 
   3   1   0   123990.10   127790.05    802.24 o 
   4   1   0    72407.32    78366.57   1254.53 o 
   5   1   0     1786.56     1841.36     57.10 o 
   6   1   0       48.64       60.36     48.13 o 
   7   1   0     9441.63     9797.85    151.23 o 
   8   1   0      826.83      816.53     58.73 o 
   9   1   0     6536.13     6725.21    168.45 o 
  10   1   0     1988.55     1947.54    118.71 o 
  11   1   0     2796.76     2844.89    145.78 o 
  12   1   0     7644.99     7953.74    243.24 o 
  13   1   0     1759.15     1554.86    200.36 o 
  14   1   0       44.90       34.45    156.17 o 
  15   1   0       24.99        2.39    171.52 o 
   0   2   0    32013.09    33628.24    621.89 o 
   1   2   0    49775.05    52519.05   1428.16 o 
   2   2   0    14435.48    15214.96    376.38 o 
   3   2   0      399.43      447.65     49.54 o 
   4   2   0    13067.85    12958.78    288.40 o 
   5   2   0    49735.33    49580.62    754.65 o 
   6   2   0     2184.06     2255.16     86.35 o 
   7   2   0    30493.04    31346.66    239.79 o 
   8   2   0      856.65      825.83     57.45 o 
   9   2   0     5631.78     5715.84    162.67 o 
  10   2   0       81.65       12.75     79.67 o 
  11   2   0      500.86      514.14     95.40 o 
  12   2   0      353.14      385.61    104.21 o 
  13   2   0     2105.91     2092.62    148.64 o 
  14   2   0      398.54      171.15    159.04 o 
  15   2   0     6976.34     7367.69    393.95 o 
   1   3   0    44836.13    48575.26   1156.73 o 
   2   3   0     5645.06     5108.28    214.91 o 
   3   3   0   208120.02   199938.38   2054.81 o 
   4   3   0    25938.85    26830.03   1432.39 o 
   5   3   0      901.85     1030.12     53.79 o 
   6   3   0    31884.86    31193.49    527.89 o 
   7   3   0    33484.80    32845.48    725.25 o 
   8   3   0     9312.15     9113.50    246.08 o 
   9   3   0    12270.22    13335.76    301.97 o 
  10   3   0      436.92      392.53     85.97 o 
  11   3   0     3265.91     3124.89    159.05 o 
  12   3   0     6558.85     6408.37    272.95 o 
  13   3   0     1090.29     1077.32    129.90 o 
  14   3   0      544.93      667.58    192.16 o 
  15   3   0      444.27      155.47    173.50 o 
   0   4   0   276595.31   296138.59   2356.42 o 
   1   4   0     1241.04     1170.49     51.25 o 
   2   4   0     3526.15     3788.48    132.13 o 
   3   4   0      286.99      253.74     32.30 o 
   4   4   0     3701.45     3707.79    120.25 o 
   5   4   0      309.38      233.58     59.84 o 
   6   4   0    53039.30    51795.85   1237.97 o 
   7   4   0      990.57      812.41     66.25 o 
   8   4   0    10711.28     9937.93    500.16 o 
   9   4   0      334.23      269.54     75.61 o 
  10   4   0    11203.13    11334.75    263.78 o 
  11   4   0      145.29       34.00     82.83 o 
  12   4   0    11097.88    11801.69    297.59 o 
  13   4   0       25.83       17.26     99.56 o 
  14   4   0        3.36      -68.36     93.72 o 
  15   4   0      243.87      434.96    189.89 o 
   1   5   0     4140.90     4088.53    257.83 o 
   2   5   0     9923.20     8822.24    168.69 o 
   3   5   0     6646.66     6123.01    144.47 o 
   4   5   0    14261.99    13930.56    233.48 o 
   5   5   0    15990.17    16623.66    303.69 o 
   6   5   0    30750.44    30658.32    828.03 o 
   7   5   0     4518.89     4228.78    168.53 o 
   8   5   0    17188.18    17074.06    453.70 o 
   9   5   0     5196.85     5230.19    181.18 o 
  10   5   0      146.48      107.80     82.88 o 
  11   5   0     6152.76     6546.82    223.95 o 
  12   5   0    13031.79    13599.37    325.23 o 
  13   5   0     2223.83     2013.15    156.95 o 
  14   5   0     1193.11     1082.06    138.44 o 
  15   5   0      702.48      750.90    141.28 o 
   0   6   0     3871.75     3691.42    142.07 o 
   1   6   0    56983.92    60172.89   1471.35 o 
   2   6   0     1599.70     1675.71     76.50 o 
   3   6   0     4878.27     4717.78    193.26 o 
   4   6   0      422.71      419.96     54.96 o 
   5   6   0    50504.95    48437.72   1961.92 o 
   6   6   0     8239.70     8098.05    193.68 o 
   7   6   0     1994.99     1725.70    112.38 o 
   8   6   0     1612.53     1576.70    155.64 o 
   9   6   0     4874.16     4618.31    298.10 o 
  10   6   0     2000.89     1878.82    134.97 o 
  11   6   0     2732.34     2603.15    158.74 o 
  12   6   0     1694.19     1816.71    145.87 o 
  13   6   0     1897.20     1689.00    151.87 o 
  14   6   0     1691.28     1792.91    163.37 o 
   2   7   0     5525.46     5156.97    131.50 o 
   3   7   0    76686.30    78924.70   2709.66 o 
   4   7   0    18118.88    16862.19    431.49 o 
   5   7   0      242.90      210.41     74.82 o 
   6   7   0      123.46      129.77     71.51 o 
   7   7   0     7085.71     7515.33    276.38 o 
   8   7   0      348.54      333.03     85.38 o 
   9   7   0    11482.08    11327.43    273.26 o 
  10   7   0      247.56      147.50     98.33 o 
  11   7   0      203.21      149.53     94.93 o 
  12   7   0      989.48      782.17    143.19 o 
  13   7   0     5036.95     5308.52    231.66 o 
  14   7   0      646.86      574.62    129.06 o 
   0   8   0   154786.63   138895.08   1523.00 o 
   1   8   0      970.52      775.23     86.36 o 
   2   8   0     1818.41     1798.10    131.32 o 
   3   8   0     5305.98     4686.01    136.81 o 
   4   8   0     2588.48     2325.16    138.75 o 
   5   8   0    12553.80    12093.48    655.02 o 
   6   8   0    20885.47    21057.30   1068.50 o 
   7   8   0     6246.20     6257.86    230.55 o 
   8   8   0     1436.41     1240.15    132.47 o 
   9   8   0     5667.95     5660.13    205.72 o 
  10   8   0     1592.30     1562.93    132.33 o 
  11   8   0     3340.43     3331.53    179.42 o 
  12   8   0      201.85      130.39    108.21 o 
  13   8   0     1198.98     1163.61    145.43 o 
   1   9   0      883.81      937.60     98.91 o 
   2   9   0    16231.75    16319.09    262.97 o 
   3   9   0    16390.12    15320.53    915.63 o 
   4   9   0    11510.98    10271.08    411.16 o 
   5   9   0     2526.60     2372.25    146.93 o 
   6   9   0     3988.24     4145.35    193.20 o 
   7   9   0      409.62      315.86    104.31 o 
   8   9   0     5957.28     5824.27    236.59 o 
   9   9   0      192.91      197.78    102.77 o 
  10   9   0       62.42      -13.43    101.42 o 
  11   9   0     5523.31     5342.17    259.67 o 
  12   9   0     5886.87     6001.23    253.41 o 
  13   9   0      708.56      731.69    133.88 o 
   0  10   0    13295.64    13017.38    494.97 o 
   1  10   0    14705.93    14939.40    309.12 o 
   2  10   0      488.64      556.61    115.24 o 
   3  10   0       28.21       26.33     83.98 o 
   4  10   0      567.20      520.56     99.47 o 
   5  10   0     3446.86     3242.22    175.80 o 
   6  10   0     5593.91     5400.92    246.94 o 
   7  10   0    15079.49    13901.63    735.88 o 
   8  10   0     2456.09     2431.69    172.51 o 
   9  10   0      212.12       64.31    114.31 o 
  10  10   0     1844.49     1796.04    174.91 o 
  11  10   0       17.05       33.56    110.30 o 
  12  10   0      669.92      781.27    157.18 o 
   1  11   0     4821.79     4874.39    321.89 o 
   2  11   0     1198.18     1156.71    160.02 o 
   3  11   0    22816.82    21390.73    511.48 o 
   4  11   0     9025.16     8919.91    282.20 o 
   5  11   0      427.61      126.24     94.60 o 
   6  11   0        0.37      -36.25     90.31 o 
   7  11   0     7180.68     6862.62    458.85 o 
   8  11   0      398.18      200.38    108.27 o 
   9  11   0     3488.23     3471.46    248.22 o 
  10  11   0     4604.63     4612.11    256.54 o 
  11  11   0     3332.71     3246.99    229.27 o 
   0  12   0    28839.79    31272.18    860.92 o 
   1  12   0     1968.83     2169.49    369.11 o 
   2  12   0     1377.42     1367.08    186.14 o 
   3  12   0        3.80       98.26    133.11 o 
   4  12   0      308.93      290.89    180.86 o 
   5  12   0     2232.78     1861.11    193.35 o 
   6  12   0     3134.38     2865.07    231.77 o 
   7  12   0       22.90      -62.95    102.24 o 
   8  12   0     7386.74     7549.82    430.87 o 
   9  12   0      124.26      123.78    139.36 o 
  10  12   0      149.03       40.72    152.47 o 
   1  13   0     2723.98     3100.58    239.09 o 
   2  13   0     2056.08     2203.71    335.27 o 
   3  13   0      107.03      -78.89    131.52 o 
   4  13   0     8798.35     9315.71    387.08 o 
   5  13   0     2950.40     2942.82    247.95 o 
   6  13   0     1362.28     1352.05    201.86 o 
   7  13   0       50.73      -17.49    132.07 o 
   8  13   0     1535.27     1126.69    186.18 o 
   9  13   0       12.84     -112.69    139.21 o 
   0  14   0    11116.93    11703.80    630.35 o 
   1  14   0     4780.31     5280.33    482.28 o 
   2  14   0      846.51      634.20    175.88 o 
   3  14   0      103.09      146.23    172.39 o 
   4  14   0      864.70      918.90    178.56 o 
   5  14   0     3702.48     3590.36    275.71 o 
   6  14   0     4178.88     4265.19    459.01 o 
   7  14   0     2639.82     2326.38    504.49 o 
   8  14   0      224.45      251.51    152.67 o 
   1  15   0      616.71      791.11    308.83 o 
   2  15   0      690.47      762.80    191.42 o 
   3  15   0     6881.83     7686.45    395.82 o 
   4  15   0     1518.35     1489.61    229.56 o 
   5  15   0      418.43      315.71    181.58 o 
   6  15   0       81.56       38.44    167.34 o 
   0  16   0     7607.02     9146.43    657.85 o 
   1  16   0      718.33      527.32    215.76 o 
   2  16   0     2970.74     3392.90    459.01 o 
   3  16   0       30.14       21.93    170.20 o 
   1   0   1     8679.04     9332.83    203.89 o 
   2   0   1      907.12     1064.03     70.02 o 
   3   0   1     8199.65     9484.42    184.22 o 
   4   0   1     4964.50     5476.85    119.88 o 
   5   0   1    26282.52    28025.94    738.55 o 
   6   0   1    34402.18    36921.68    417.96 o 
   7   0   1    19067.52    20065.82    271.44 o 
   8   0   1     2819.19     2524.54     82.89 o 
   9   0   1     5743.71     5888.31    140.55 o 
  10   0   1      280.36      237.68     66.24 o 
  11   0   1     3052.20     3211.73    130.62 o 
  12   0   1     2161.63     1832.98    196.65 o 
  13   0   1     3994.77     4298.56    293.06 o 
  14   0   1     4418.05     4986.38    319.82 o 
  15   0   1     1268.81     1303.66    211.55 o 
 -15   1   1     1211.69     1051.63    205.70 o 
 -14   1   1      426.81      285.56    158.55 o 
 -13   1   1     1744.43     1817.04    216.84 o 
 -12   1   1     5266.29     5310.42    376.52 o 
 -11   1   1     5616.93     6060.25    290.92 o 
 -10   1   1     8272.84     8278.97    185.15 o 
  -9   1   1    10757.66    11309.96    182.26 o 
  -8   1   1     4778.13     5067.55    104.26 o 
  -7   1   1    11916.65    12938.53    148.06 o 
  -6   1   1    13730.51    14924.52    193.45 o 
  -5   1   1     4389.78     4588.64     88.61 o 
  -4   1   1    22266.83    23868.39    490.28 o 
  -3   1   1     7472.56     7813.40    254.43 o 
  -2   1   1     1178.09     1208.98     36.15 o 
  -1   1   1     1133.69     1174.14     33.74 o 
   1   1   1      999.22     1127.57     33.87 o 
   3   1   1     7550.07     8137.18    239.26 o 
   4   1   1    21142.58    23482.40    264.12 o 
   6   1   1    14016.00    15059.26    147.26 o 
   7   1   1    12493.42    13675.06    173.25 o 
   8   1   1     5285.35     5794.85    121.91 o 
   9   1   1    10032.82    10504.25    170.88 o 
  10   1   1     8314.64     8251.09    161.59 o 
  11   1   1     5552.37     5825.93    167.49 o 
  12   1   1     5199.63     5719.17    181.10 o 
  13   1   1     2081.82     1785.35    212.95 o 
  14   1   1      531.49      570.42    168.02 o 
  15   1   1     1126.08     1031.31    204.19 o 
 -15   2   1      281.40      400.73    179.67 o 
 -14   2   1     1945.59     1686.19    213.75 o 
 -13   2   1      767.91      797.51    122.85 o 
 -12   2   1     5959.22     6317.82    380.75 o 
 -11   2   1     2212.95     1907.68    187.60 o 
 -10   2   1    10904.28    11195.03    364.95 o 
  -9   2   1     7896.92     8032.19    224.27 o 
  -8   2   1     8931.33     9300.70    150.73 o 
  -7   2   1     6255.10     6382.74     98.65 o 
  -6   2   1     3731.87     3681.33     89.39 o 
  -5   2   1     1923.90     1754.04     60.93 o 
  -4   2   1    16604.78    16855.09    380.60 o 
  -3   2   1    60456.65    61443.75   1666.39 o 
  -2   2   1     1274.94     1627.90     97.42 o 
  -1   2   1      592.17      765.44     85.19 o 
   0   2   1     3193.72     2930.62    215.76 o 
   1   2   1      492.12      724.38     36.51 o 
   3   2   1    61234.52    66172.90    993.88 o 
   4   2   1    16205.35    16634.74    174.45 o 
   5   2   1     2210.16     2063.74     73.68 o 
   6   2   1     4454.82     4641.07    113.05 o 
   7   2   1     5690.55     5777.00    135.26 o 
   8   2   1     9225.32     9506.47    251.88 o 
   9   2   1     8339.29     8671.61    163.49 o 
  10   2   1    10434.09    10993.28    192.72 o 
  11   2   1     2178.34     2198.18    119.68 o 
  12   2   1     5693.83     5977.79    236.27 o 
  13   2   1      855.74      881.13    179.47 o 
  14   2   1     2020.40     1898.82    230.65 o 
  15   2   1      217.79      369.09    186.80 o 
 -15   3   1      693.91      654.59    204.77 o 
 -14   3   1     1930.64     2102.20    163.61 o 
 -13   3   1      186.37      222.09    102.68 o 
 -12   3   1     2133.61     2274.90    191.19 o 
 -11   3   1     1743.06     1824.16    192.09 o 
 -10   3   1     5333.59     5580.22    273.12 o 
  -9   3   1     9723.35     9759.89   1011.10 o 
  -8   3   1     7964.50     7934.30    155.04 o 
  -7   3   1    10929.09    11052.58    281.42 o 
  -6   3   1    11966.39    11760.11    245.17 o 
  -5   3   1    12279.59    11890.43    291.05 o 
  -4   3   1    17202.89    16633.68    426.09 o 
  -3   3   1    13255.52    14199.79    648.15 o 
  -2   3   1     4780.52     4546.71    101.98 o 
  -1   3   1    28272.14    25954.73    530.40 o 
   0   3   1     3816.05     3713.84    163.93 o 
   1   3   1    28294.41    29452.70    246.67 o 
   2   3   1     5502.75     5957.66     98.89 o 
   3   3   1    13647.33    14248.85    275.02 o 
   4   3   1    17555.63    17885.92    242.28 o 
   5   3   1    11927.32    12311.87    206.99 o 
   6   3   1    11865.07    11798.42    182.38 o 
   7   3   1    10364.92    10506.25    273.32 o 
   8   3   1     7667.48     7663.10    170.57 o 
   9   3   1     9302.76     9831.99    202.26 o 
  10   3   1     5618.07     5782.74    168.99 o 
  11   3   1     1849.60     1782.89    103.59 o 
  12   3   1     2134.63     2247.18    148.01 o 
  13   3   1      188.76      146.09    104.76 o 
  14   3   1     1762.64     1627.24    231.13 o 
  15   3   1      618.04      445.44    172.71 o 
 -15   4   1      885.24     1099.37    210.11 o 
 -14   4   1      592.01      482.94    123.28 o 
 -13   4   1      962.22      937.20    128.73 o 
 -12   4   1      924.76      701.34    117.74 o 
 -11   4   1     1652.26     1601.90    192.51 o 
 -10   4   1     2791.30     2269.10    191.99 o 
  -9   4   1     2232.28     2106.71    176.32 o 
  -8   4   1     1480.76     1632.84    152.39 o 
  -7   4   1     1077.44     1054.77     84.29 o 
  -6   4   1     6855.48     6734.08    285.41 o 
  -5   4   1      370.17      321.27     51.02 o 
  -4   4   1     8807.14     8445.35    138.45 o 
  -3   4   1    10082.21    10834.80    327.87 o 
  -2   4   1    36407.80    34552.85   2085.66 o 
  -1   4   1    18525.74    18398.78    430.46 o 
   0   4   1     1353.71     1346.28    278.16 o 
   1   4   1    18495.42    19386.09    362.55 o 
   2   4   1    36784.85    37309.66    693.64 o 
   3   4   1    10244.62    10971.11    305.10 o 
   4   4   1     8376.04     8435.11    161.76 o 
   5   4   1      320.77      230.65     47.13 o 
   6   4   1     7018.91     6951.51    178.10 o 
   7   4   1     1128.30     1148.49     79.31 o 
   8   4   1     1538.02     1446.39     94.47 o 
   9   4   1     2506.00     2370.29    116.63 o 
  10   4   1     2549.08     2495.52    124.09 o 
  11   4   1     1777.38     1800.64    121.45 o 
  12   4   1     1015.61     1023.28    123.23 o 
  13   4   1      916.00      968.21    132.90 o 
  14   4   1      666.64      496.64    140.99 o 
  15   4   1      914.15     1003.91    274.99 o 
 -15   5   1      241.67      273.11    120.44 o 
 -14   5   1      314.37      260.18    115.54 o 
 -13   5   1       12.74       47.16     99.16 o 
 -12   5   1      106.08       78.71     94.97 o 
 -11   5   1      663.65      599.51    107.72 o 
 -10   5   1      976.05     1144.94    171.02 o 
  -9   5   1     2858.03     2560.74    192.97 o 
  -8   5   1      588.66      483.16    115.56 o 
  -7   5   1    15161.70    16269.91   1326.28 o 
  -6   5   1     9008.61     8670.49    428.28 o 
  -5   5   1    11758.83    10411.87    165.09 o 
  -4   5   1     7074.08     7184.81    150.18 o 
  -3   5   1     6310.79     6290.68    147.84 o 
  -2   5   1    15728.58    15524.60    688.52 o 
  -1   5   1    21218.86    18500.17    370.17 o 
   0   5   1    18938.82    18765.59    270.95 o 
   1   5   1    21750.14    20469.74    797.78 o 
   2   5   1    15431.72    16382.68    360.43 o 
   3   5   1     6614.72     6605.49    138.29 o 
   4   5   1     7177.12     7219.20    235.03 o 
   5   5   1    11389.63    11256.96    183.53 o 
   6   5   1     9951.92     9762.68    291.77 o 
   7   5   1    14844.32    14592.99    357.08 o 
   8   5   1      662.79      476.57     74.26 o 
   9   5   1     2619.80     2495.80    121.25 o 
  10   5   1     1053.94     1122.07    107.15 o 
  11   5   1      658.73      602.78    105.39 o 
  12   5   1       82.34       -2.84    107.16 o 
  13   5   1       12.12       97.78    154.80 o 
  14   5   1      338.04      449.46    141.04 o 
  15   5   1      238.49      244.36    181.58 o 
 -14   6   1      221.51      194.48    111.01 o 
 -13   6   1      186.10      248.15    105.91 o 
 -12   6   1     1023.59     1004.15    121.69 o 
 -11   6   1      741.93      662.44    106.75 o 
 -10   6   1     2545.38     2408.28    167.41 o 
  -9   6   1     2693.71     2695.52    310.94 o 
  -8   6   1     1328.31     1299.54    209.41 o 
  -7   6   1      819.20      785.33    129.37 o 
  -6   6   1      819.81      678.75    161.82 o 
  -5   6   1      591.04      563.82     68.75 o 
  -4   6   1     6195.53     5805.53    155.67 o 
  -3   6   1    18316.29    17373.39    596.51 o 
  -2   6   1    25206.92    22864.14   1317.81 o 
  -1   6   1    12109.15    10134.27    302.48 o 
   0   6   1     3882.84     3781.71    140.38 o 
   1   6   1    11741.86    11232.23    267.38 o 
   2   6   1    25307.45    25758.24    321.63 o 
   3   6   1    18124.53    18205.16    354.62 o 
   4   6   1     6268.60     5703.56    194.95 o 
   5   6   1      772.50      712.56     79.24 o 
   6   6   1      951.86      766.41     71.00 o 
   7   6   1      853.12      874.55     79.78 o 
   8   6   1     1377.37     1239.56     93.12 o 
   9   6   1     2710.04     2631.85    129.04 o 
  10   6   1     2553.87     2508.57    133.17 o 
  11   6   1      684.00      638.99    108.96 o 
  12   6   1      949.39      816.18    121.28 o 
  13   6   1      253.82      159.27    109.41 o 
  14   6   1      194.62      188.40    133.63 o 
 -14   7   1      926.55     1001.38    139.88 o 
 -13   7   1      733.68      754.94    129.29 o 
 -12   7   1      622.63      688.08    118.04 o 
 -11   7   1      446.98      298.77    101.95 o 
 -10   7   1     2753.77     2588.97    156.42 o 
  -9   7   1     3465.25     3265.70    160.79 o 
  -8   7   1     1663.95     1697.32    174.21 o 
  -7   7   1     2620.74     2297.78    202.01 o 
  -6   7   1      543.71      469.59    137.49 o 
  -5   7   1     3254.63     2866.19    234.80 o 
  -4   7   1     4321.59     4104.54    253.83 o 
  -3   7   1     3924.79     3844.43    399.79 o 
  -2   7   1     1942.01     1831.71    114.84 o 
  -1   7   1     4543.00     4758.76    220.01 o 
   0   7   1      974.41      918.27     77.73 o 
   1   7   1     4324.68     3922.45    127.48 o 
   2   7   1     1952.86     1992.74    119.07 o 
   3   7   1     3580.90     3581.55    155.22 o 
   4   7   1     4433.98     4492.18    133.33 o 
   5   7   1     3233.98     3006.22    132.51 o 
   6   7   1      460.49      409.82     73.54 o 
   7   7   1     2715.67     2689.15    117.96 o 
   8   7   1     1725.12     1521.07    105.88 o 
   9   7   1     3375.23     3044.45    155.15 o 
  10   7   1     2803.96     2672.56    166.73 o 
  11   7   1      471.40      445.81    109.30 o 
  12   7   1      691.08      809.35    127.80 o 
  13   7   1      722.28      639.30    137.45 o 
  14   7   1      797.37      868.83    159.26 o 
 -13   8   1      393.79      341.93    112.97 o 
 -12   8   1      111.72      108.60    102.75 o 
 -11   8   1      439.01      489.31    107.25 o 
 -10   8   1      631.01      472.30    104.92 o 
  -9   8   1      500.87      470.79    101.26 o 
  -8   8   1      736.49      843.74    114.63 o 
  -7   8   1     5019.56     4796.24    201.73 o 
  -6   8   1     5228.09     4471.76    189.13 o 
  -5   8   1     2387.89     1996.82    222.10 o 
  -4   8   1    13058.88    11976.59    262.85 o 
  -3   8   1    12824.96    12002.98    213.99 o 
  -2   8   1    17730.75    16528.57    606.96 o 
  -1   8   1     8801.62     8178.37    201.61 o 
   0   8   1    11415.08    10871.17    307.31 o 
   1   8   1     8970.77     8490.01    212.19 o 
   2   8   1    17596.13    17104.66    566.74 o 
   3   8   1    13641.03    13994.28    403.26 o 
   4   8   1    13013.58    12481.38    276.25 o 
   5   8   1     2374.87     2504.08    124.00 o 
   6   8   1     4885.27     4337.06    229.20 o 
   7   8   1     5149.52     5112.31    208.48 o 
   8   8   1      774.51      792.98    115.63 o 
   9   8   1      443.25      409.07    124.57 o 
  10   8   1      707.00      630.47    109.52 o 
  11   8   1      398.62      388.40    107.55 o 
  12   8   1      125.06       45.91    128.94 o 
  13   8   1      390.50      293.08    138.76 o 
 -13   9   1      348.43      331.89    122.93 o 
 -12   9   1      666.07      589.22    130.06 o 
 -11   9   1      660.66      457.89    137.22 o 
 -10   9   1     1595.89     1155.82    147.61 o 
  -9   9   1     2270.33     1998.12    165.31 o 
  -8   9   1     3274.64     3077.43    185.86 o 
  -7   9   1     3137.18     3225.34    204.52 o 
  -6   9   1     4612.75     3908.19    186.10 o 
  -5   9   1     6751.14     6164.13    221.69 o 
  -4   9   1    10151.80    10174.56    269.81 o 
  -3   9   1     2213.31     2059.49    111.57 o 
  -2   9   1     1822.28     1752.04    106.92 o 
  -1   9   1     4396.29     4557.74    342.86 o 
   0   9   1       94.41      195.24     68.91 o 
   1   9   1     4089.41     3988.98    194.54 o 
   2   9   1     1788.20     1536.01    113.44 o 
   3   9   1     2208.66     2005.43    120.75 o 
   4   9   1     9845.88     8999.61    531.99 o 
   5   9   1     7157.41     7452.09    238.45 o 
   6   9   1     4404.07     4492.41    195.26 o 
   7   9   1     3386.08     3297.94    179.81 o 
   8   9   1     3557.11     3429.07    191.73 o 
   9   9   1     2180.18     2175.78    204.11 o 
  10   9   1     1519.43     1510.01    159.52 o 
  11   9   1      717.36      877.12    228.45 o 
  12   9   1      650.39      844.12    196.41 o 
  13   9   1      377.85      336.20    137.92 o 
 -12  10   1     1709.82     1554.19    180.09 o 
 -11  10   1      484.31      419.99    131.92 o 
 -10  10   1     1773.47     1496.17    162.79 o 
  -9  10   1     1034.32      994.75    146.67 o 
  -8  10   1      771.47      605.96    135.90 o 
  -7  10   1      377.74      242.38    105.15 o 
  -6  10   1      767.22      620.51    122.48 o 
  -5  10   1      561.77      501.71    116.76 o 
  -4  10   1      669.35      656.63    110.30 o 
  -3  10   1     1730.76     1709.31    130.67 o 
  -2  10   1      958.07      859.49     88.83 o 
  -1  10   1      804.10      740.87     90.07 o 
   0  10   1     1785.04     1686.72    124.83 o 
   1  10   1      778.86      579.94     99.17 o 
   2  10   1      921.11      974.06    105.34 o 
   3  10   1     1739.42     1723.66    163.65 o 
   4  10   1      728.39      772.48    136.71 o 
   5  10   1      522.43      395.14    121.13 o 
   6  10   1      769.02      667.24    131.60 o 
   7  10   1      343.89      279.50    130.95 o 
   8  10   1      876.88      729.41    153.86 o 
   9  10   1     1052.94     1046.54    171.14 o 
  10  10   1     1748.28     1590.11    204.33 o 
  11  10   1      450.99      514.01    177.99 o 
  12  10   1     1623.11     1379.03    210.11 o 
 -11  11   1      484.52      383.26    132.66 o 
 -10  11   1     1971.10     1895.17    183.13 o 
  -9  11   1     1236.52     1273.19    159.02 o 
  -8  11   1     1916.81     1553.64    158.07 o 
  -7  11   1      208.55      124.87    103.22 o 
  -6  11   1     2523.94     2459.16    172.14 o 
  -5  11   1     2196.84     2062.15    168.19 o 
  -4  11   1     4797.10     4786.32    214.55 o 
  -3  11   1     6036.17     5588.88    226.18 o 
  -2  11   1     2858.89     2903.49    170.95 o 
  -1  11   1     6451.19     5863.25    197.15 o 
   0  11   1       52.56      -66.88    106.07 o 
   1  11   1     6808.46     6927.70    260.21 o 
   2  11   1     2633.95     2587.26    202.63 o 
   3  11   1     6100.06     5678.96    608.14 o 
   4  11   1     4582.39     4632.98    260.47 o 
   5  11   1     2259.23     1900.90    191.67 o 
   6  11   1     2733.19     2669.59    212.14 o 
   7  11   1      157.71      144.90    118.16 o 
   8  11   1     2031.78     1984.40    208.65 o 
   9  11   1     1233.08     1126.85    188.46 o 
  10  11   1     1892.76     1693.38    216.86 o 
  11  11   1      510.16      352.52    167.75 o 
 -10  12   1     1127.00     1187.56    169.73 o 
  -9  12   1      803.48      806.68    137.97 o 
  -8  12   1     1012.65      924.46    139.97 o 
  -7  12   1      590.03      409.65    118.19 o 
  -6  12   1      724.60      670.23    124.77 o 
  -5  12   1      182.13       -6.49    101.40 o 
  -4  12   1     2930.95     2847.53    268.64 o 
  -3  12   1     2256.61     2279.60    172.59 o 
  -2  12   1     7569.52     7720.90    273.23 o 
  -1  12   1     4260.57     4427.62    214.28 o 
   0  12   1     1202.35      617.47    245.37 o 
   1  12   1     4284.54     4224.74    257.21 o 
   2  12   1     7346.56     7362.48    326.07 o 
   3  12   1     2306.79     2025.90    198.15 o 
   4  12   1     3024.61     3076.21    229.41 o 
   5  12   1      174.47      139.45    134.91 o 
   6  12   1      840.49      987.31    214.70 o 
   7  12   1      550.17      609.92    158.46 o 
   8  12   1     1007.46     1181.60    209.41 o 
   9  12   1      840.97      956.76    182.86 o 
  10  12   1     1093.59     1310.97    206.83 o 
  -9  13   1      742.37      858.73    153.33 o 
  -8  13   1       79.41       18.56    120.29 o 
  -7  13   1     1288.10     1384.48    166.63 o 
  -6  13   1      952.45      837.09    136.27 o 
  -5  13   1      654.47      737.36    137.93 o 
  -4  13   1      354.88      397.04    126.53 o 
  -3  13   1      402.52      274.66    164.99 o 
  -2  13   1      274.51      255.99    243.26 o 
  -1  13   1      410.44      427.28    158.57 o 
   0  13   1       22.32      -92.35    130.82 o 
   1  13   1      440.79      478.64    149.21 o 
   2  13   1      333.05      343.74    144.19 o 
   3  13   1      391.30      350.25    152.30 o 
   4  13   1      407.96      304.09    160.76 o 
   5  13   1      637.55      494.03    147.56 o 
   6  13   1     1064.27     1178.31    185.21 o 
   7  13   1     1250.80     1008.09    171.02 o 
   8  13   1       33.92        6.87    142.84 o 
   9  13   1      714.06      659.92    177.69 o 
  -8  14   1      402.55      419.88    161.54 o 
  -7  14   1      426.78      490.83    169.72 o 
  -6  14   1      882.72      775.36    189.80 o 
  -5  14   1      442.51      578.71    175.36 o 
  -4  14   1       10.38       75.80    156.61 o 
  -3  14   1      696.12      485.75    177.24 o 
  -2  14   1      933.08     1080.69    195.67 o 
  -1  14   1      261.43      272.87    260.18 o 
   0  14   1        0.46       57.39    158.21 o 
   1  14   1      246.44      251.03    166.05 o 
   2  14   1     1013.13     1009.25    183.11 o 
   3  14   1      766.26      765.12    257.01 o 
   4  14   1        6.28      -97.61    124.08 o 
   5  14   1      357.75      313.02    278.16 o 
   6  14   1     1016.22      975.62    194.01 o 
   7  14   1      410.41      446.63    161.37 o 
   8  14   1      399.74      322.39    173.67 o 
  -6  15   1       51.47      -66.35    157.75 o 
  -5  15   1      155.70       83.07    175.51 o 
  -4  15   1      171.86      153.22    174.31 o 
  -3  15   1     1434.04     1758.53    280.27 o 
  -2  15   1      268.86      607.08    294.02 o 
  -1  15   1     1715.13     1789.52    336.33 o 
   0  15   1      295.14      298.40    187.32 o 
   1  15   1     1652.31     1882.59    353.25 o 
   2  15   1      290.33      200.09    180.32 o 
   3  15   1     1356.17     1695.60    232.29 o 
   4  15   1      204.89      224.49    169.24 o 
   5  15   1      183.74      229.38    171.26 o 
   6  15   1       34.61       -9.39    150.30 o 
  -3  16   1     1028.22     1222.63    315.18 o 
  -2  16   1      921.91     1135.90    361.71 o 
  -1  16   1      148.22      148.54    373.35 o 
   0  16   1      441.55      719.92    207.50 o 
   1  16   1      159.46      193.83    215.94 o 
   2  16   1      934.93     1091.48    336.33 o 
   3  16   1     1101.25     1389.39    469.59 o 
   0   0   2    32393.29    30183.42   2492.85 o 
   1   0   2    55042.57    58294.56   1362.21 o 
   2   0   2   103954.95   108514.20   1868.07 o 
   3   0   2      120.52      202.78     28.10 o 
   4   0   2    82629.14    87628.27   2254.14 o 
   5   0   2     6128.11     5948.57    257.81 o 
   6   0   2    20866.94    22025.70    370.66 o 
   7   0   2     4769.54     4745.05    110.87 o 
   8   0   2    12953.42    14034.31    196.88 o 
   9   0   2      131.42       63.35     58.07 o 
  10   0   2       20.90      -25.08     72.48 o 
  11   0   2      581.93      545.33    116.29 o 
  12   0   2        6.80       14.81    135.48 o 
  13   0   2      129.07       56.25    138.51 o 
  14   0   2     1863.64     1962.12    231.84 o 
  15   0   2        3.94      -15.76    172.75 o 
 -15   1   2      165.51      167.24    172.71 o 
 -14   1   2      925.38      792.50    187.49 o 
 -13   1   2     2358.80     2387.65    369.11 o 
 -12   1   2     2338.58     2192.73    208.65 o 
 -11   1   2     4269.41     4462.88    260.74 o 
 -10   1   2     8618.70     9053.16    208.49 o 
  -9   1   2     2915.54     2799.58    100.17 o 
  -8   1   2     4910.76     4881.27    116.71 o 
  -7   1   2      114.30      162.77     56.70 o 
  -6   1   2    17598.88    18944.59    343.08 o 
  -5   1   2    26447.13    27033.96    540.80 o 
  -4   1   2    28811.17    29783.54    783.23 o 
  -3   1   2    10390.01    10503.83    199.32 o 
  -2   1   2    30248.98    30644.75    973.10 o 
  -1   1   2     9769.39    10263.24    256.19 o 
   0   1   2     3354.79     3353.81     64.13 o 
   1   1   2     9683.03    10447.61    213.72 o 
   2   1   2    30098.16    32385.51    951.46 o 
   3   1   2    10439.82    10568.33    546.97 o 
   4   1   2    30298.75    31127.16    899.53 o 
   5   1   2    26177.68    27398.98    244.96 o 
   6   1   2    17487.77    18238.53    774.76 o 
   7   1   2      151.76      111.51     50.76 o 
   8   1   2     4725.73     4731.29    123.97 o 
   9   1   2     2686.14     2624.70    120.75 o 
  10   1   2     8351.39     9017.31    207.08 o 
  11   1   2     4700.60     5023.24    181.06 o 
  12   1   2     2467.77     2486.56    176.92 o 
  13   1   2     2332.70     2287.37    228.45 o 
  14   1   2      926.18     1031.08    193.69 o 
  15   1   2      226.78      117.37    169.55 o 
 -15   2   2      473.83      468.37    180.52 o 
 -14   2   2     2152.77     1904.20    221.90 o 
 -13   2   2     5481.08     5258.09    401.90 o 
 -12   2   2     1221.63     1293.04    179.32 o 
 -11   2   2      771.31      990.83    159.25 o 
 -10   2   2     3378.27     3466.35    232.41 o 
  -9   2   2     7456.46     7751.89    178.17 o 
  -8   2   2      478.02      416.16     53.24 o 
  -7   2   2    20441.44    20882.86    711.03 o 
  -6   2   2      307.62      307.38     41.45 o 
  -5   2   2    16896.66    16695.73    356.65 o 
  -4   2   2     8069.27     8304.12    200.70 o 
  -3   2   2     7064.13     8114.19    305.86 o 
  -2   2   2    13218.32    15127.02    321.38 o 
  -1   2   2    51743.82    52486.32   1492.40 o 
   0   2   2      870.24      999.17     52.35 o 
   1   2   2    51159.17    57022.38   1402.23 o 
   2   2   2    12500.58    13597.58    857.01 o 
   3   2   2     7336.35     8857.30    323.33 o 
   4   2   2     8213.74     8025.58    544.30 o 
   5   2   2    16185.39    16117.51    314.78 o 
   6   2   2      340.74      358.33     53.63 o 
   7   2   2    20777.01    21984.09    251.00 o 
   8   2   2      500.01      466.41     60.89 o 
   9   2   2     7552.31     7543.09    285.98 o 
  10   2   2     3332.43     3276.27    127.20 o 
  11   2   2      775.26      655.63    106.48 o 
  12   2   2     1274.01     1322.47    127.27 o 
  13   2   2     5664.82     6003.52    260.29 o 
  14   2   2     2210.96     2176.79    240.59 o 
  15   2   2      321.42      275.59    171.02 o 
 -15   3   2      409.91      419.32    183.22 o 
 -14   3   2      673.06      758.30    130.84 o 
 -13   3   2     3235.83     3301.43    263.28 o 
 -12   3   2     2771.01     2735.90    236.98 o 
 -11   3   2    10610.87    10883.18    740.35 o 
 -10   3   2     9722.81     9700.30    651.50 o 
  -9   3   2     5752.33     5631.44    258.13 o 
  -8   3   2    14952.53    15121.43    365.30 o 
  -7   3   2    15500.14    15178.09    497.66 o 
  -6   3   2    16654.25    16422.44    489.72 o 
  -5   3   2    46453.15    46851.18   1635.56 o 
  -4   3   2    12882.79    12314.91    303.48 o 
  -3   3   2     1085.04      908.31     42.01 o 
  -2   3   2    18054.43    17568.07    609.43 o 
  -1   3   2    10578.27    10661.81    319.89 o 
   0   3   2    20238.92    22010.47   1107.34 o 
   1   3   2    10729.92    11453.23    199.70 o 
   2   3   2    17247.55    18729.77    196.29 o 
   3   3   2      958.25      901.72     54.69 o 
   4   3   2    13022.64    13067.38    408.42 o 
   5   3   2    46218.64    48931.71   1120.80 o 
   6   3   2    16272.72    15903.23    642.56 o 
   7   3   2    15138.35    15934.20    325.10 o 
   8   3   2    14765.46    15050.67    384.29 o 
   9   3   2     5446.26     5871.03    145.78 o 
  10   3   2    10366.62    10961.66    221.59 o 
  11   3   2    11042.44    11712.27    239.49 o 
  12   3   2     2539.56     2596.79    158.38 o 
  13   3   2     3250.88     3406.81    222.88 o 
  14   3   2      587.66      529.33    178.57 o 
  15   3   2      374.46      569.01    180.98 o 
 -15   4   2       86.85      261.21    165.84 o 
 -14   4   2     3668.63     3637.60    197.64 o 
 -13   4   2     3420.23     3738.93    280.09 o 
 -12   4   2     2414.81     2089.17    210.75 o 
 -11   4   2    15580.26    15539.72    574.30 o 
 -10   4   2       57.04       76.29    124.56 o 
  -9   4   2      665.30      681.38    138.06 o 
  -8   4   2    21496.77    21367.34   1772.60 o 
  -7   4   2     1134.00     1014.93     99.12 o 
  -6   4   2     8772.12     8065.48    438.24 o 
  -5   4   2    18891.99    17666.98    976.26 o 
  -4   4   2      864.29      808.03     59.92 o 
  -3   4   2     7004.75     6753.00    321.33 o 
  -2   4   2    96080.91    97432.50   1432.17 o 
  -1   4   2     4126.41     3754.44    406.13 o 
   0   4   2    22271.44    23038.96   1238.49 o 
   1   4   2     3881.83     3625.69    171.54 o 
   2   4   2    95856.27    97013.27   4606.96 o 
   3   4   2     7018.37     7462.16    137.26 o 
   4   4   2      922.63      917.26     65.13 o 
   5   4   2    18804.45    18896.57    438.07 o 
   6   4   2     8369.46     8224.69    162.09 o 
   7   4   2      824.50      871.75     74.28 o 
   8   4   2    21588.54    21478.89    668.30 o 
   9   4   2      653.17      658.68     82.76 o 
  10   4   2       32.04       -6.36     84.30 o 
  11   4   2    15604.62    16573.67    332.32 o 
  12   4   2     2390.56     2246.11    153.54 o 
  13   4   2     3451.72     3510.37    189.52 o 
  14   4   2     3768.03     4182.94    245.94 o 
  15   4   2       52.81      226.19    171.94 o 
 -15   5   2      931.64      860.59    140.53 o 
 -14   5   2     1328.93     1280.75    144.88 o 
 -13   5   2     7318.08     7505.60    487.57 o 
 -12   5   2     2055.00     2092.10    218.64 o 
 -11   5   2     5050.72     4457.61    512.95 o 
 -10   5   2    17752.67    18518.02   1727.12 o 
  -9   5   2     3615.51     3403.90    349.02 o 
  -8   5   2     4315.53     4216.84    442.09 o 
  -7   5   2    20545.70    20675.20   2143.83 o 
  -6   5   2    12641.45    12097.65    797.82 o 
  -5   5   2    28484.47    27113.18   1199.48 o 
  -4   5   2    21916.12    21079.62    676.89 o 
  -3   5   2     5129.82     4766.95    303.54 o 
  -2   5   2     6648.98     6757.46    134.42 o 
  -1   5   2      479.14      400.36     66.63 o 
   0   5   2     2770.50     2438.80    260.18 o 
   1   5   2      250.74      262.47     56.80 o 
   2   5   2     7182.48     7498.71    496.56 o 
   4   5   2    21817.35    22305.21    311.72 o 
   5   5   2    29197.70    29823.25   1080.49 o 
   6   5   2    12281.25    12625.48    207.35 o 
   7   5   2    21220.54    21978.12    284.25 o 
   8   5   2     4301.34     4332.71    143.49 o 
   9   5   2     4054.39     4145.57    148.93 o 
  10   5   2    16911.79    17514.46    330.87 o 
  11   5   2     4976.84     4997.92    198.57 o 
  12   5   2     2334.74     2472.62    140.26 o 
  13   5   2     7149.97     7064.84    293.21 o 
  14   5   2     1419.26     1251.35    169.87 o 
  15   5   2     1077.42      863.12    201.66 o 
 -14   6   2     1735.92     1659.66    154.41 o 
 -13   6   2     2473.21     2494.84    167.77 o 
 -12   6   2     1753.92     1529.70    203.40 o 
 -11   6   2     1767.37     1613.40    189.67 o 
 -10   6   2     4107.37     3993.64    352.19 o 
  -9   6   2     4760.75     4035.36    493.92 o 
  -8   6   2     2616.89     2491.94    319.41 o 
  -7   6   2    19344.53    18327.32    945.53 o 
  -6   6   2     6429.98     5736.94    403.92 o 
  -5   6   2    22786.95    22121.07    316.80 o 
  -4   6   2    18620.43    17825.09   1074.56 o 
  -3   6   2     1111.43     1245.35     94.25 o 
  -2   6   2     2545.51     2139.58    125.39 o 
  -1   6   2    31055.53    31778.93   1225.80 o 
   0   6   2     3258.79     3398.76    138.06 o 
   1   6   2    30749.62    32266.74    819.07 o 
   2   6   2     2324.49     2101.59    138.34 o 
   3   6   2     1446.02     1506.54     60.43 o 
   4   6   2    18319.19    18101.50    545.21 o 
   5   6   2    22312.80    23409.04   1022.24 o 
   6   6   2     6226.37     6003.71    185.33 o 
   7   6   2    19183.16    18991.70    451.94 o 
   8   6   2     2726.90     2728.07    137.48 o 
   9   6   2     4526.26     4317.13    171.79 o 
  10   6   2     4394.15     4620.35    272.95 o 
  11   6   2     1879.87     1815.69    136.07 o 
  12   6   2     1770.47     1859.87    154.08 o 
  13   6   2     2326.34     2398.93    199.40 o 
  14   6   2     1665.59     1555.98    178.57 o 
 -14   7   2     2077.11     1896.91    173.72 o 
 -13   7   2      556.60      487.50    118.68 o 
 -12   7   2     2359.03     2143.68    162.43 o 
 -11   7   2     4733.57     4821.33    434.69 o 
 -10   7   2     2189.13     2110.73    210.75 o 
  -9   7   2      350.14      106.70    120.71 o 
  -8   7   2     8818.36     7981.92    874.66 o 
  -7   7   2      569.85      283.45    150.18 o 
  -6   7   2     6238.85     5385.48    310.94 o 
  -5   7   2    26315.40    24180.90   1332.62 o 
  -4   7   2     5983.68     5787.26    227.39 o 
  -3   7   2     3133.08     2848.35    225.28 o 
  -2   7   2    13775.42    13605.15    292.43 o 
  -1   7   2    12424.56    10817.35    237.89 o 
   0   7   2      610.64      575.64    141.72 o 
   1   7   2    12279.20    12816.96    414.69 o 
   2   7   2    13302.89    13185.34    313.15 o 
   3   7   2     2829.53     2528.03     82.66 o 
   4   7   2     5717.17     5214.71    127.01 o 
   5   7   2    26644.94    26304.61    614.53 o 
   6   7   2     6331.60     6175.01    203.13 o 
   7   7   2      618.59      524.85     89.23 o 
   8   7   2     8870.42     8278.71    223.31 o 
   9   7   2      387.28      325.65     90.91 o 
  10   7   2     2144.79     2040.67    173.11 o 
  11   7   2     4680.98     4675.84    199.99 o 
  12   7   2     2216.49     2257.85    232.54 o 
  13   7   2      512.53      492.27    137.77 o 
  14   7   2     2181.75     2142.18    199.33 o 
 -13   8   2      519.42      536.95    123.08 o 
 -12   8   2      968.49     1043.62    137.11 o 
 -11   8   2      923.08      831.12    117.33 o 
 -10   8   2     3104.17     3027.51    520.36 o 
  -9   8   2     1104.46      905.34    234.80 o 
  -8   8   2     6824.17     5271.26    359.60 o 
  -7   8   2     4215.89     3834.99    302.48 o 
  -6   8   2    11779.83    10381.75    448.44 o 
  -5   8   2     2327.18     2252.76    236.91 o 
  -4   8   2     7913.11     7279.04    218.30 o 
  -3   8   2      342.78      203.57     87.03 o 
  -2   8   2    30796.91    31241.28   1331.56 o 
  -1   8   2    15838.03    14620.76    463.24 o 
   0   8   2    29442.26    30749.62    457.95 o 
   1   8   2    16043.56    16346.51    212.58 o 
   2   8   2    30475.70    31467.95   1017.31 o 
   3   8   2      279.05      142.69     59.49 o 
   4   8   2     7552.88     7404.76    303.94 o 
   5   8   2     2379.54     2440.88    143.67 o 
   6   8   2    12214.05    12335.43    290.33 o 
   7   8   2     4223.11     4129.22    185.25 o 
   8   8   2     7119.23     6986.79    260.24 o 
   9   8   2     1134.16      967.11    114.72 o 
  10   8   2     3029.65     2928.78    165.19 o 
  11   8   2      966.96      763.09    136.75 o 
  12   8   2      963.38     1082.79    160.24 o 
  13   8   2      492.07      478.33    144.08 o 
 -13   9   2     2786.59     2609.14    192.23 o 
 -12   9   2     2811.27     2664.24    208.68 o 
 -11   9   2     1961.48     1828.08    176.24 o 
 -10   9   2     8278.08     8030.41    298.77 o 
  -9   9   2     2655.34     2513.40    177.79 o 
  -8   9   2        0.21      116.34    188.26 o 
  -7   9   2     4425.85     3509.24    308.83 o 
  -6   9   2     2525.28     2567.94    264.41 o 
  -5   9   2     3842.77     3714.42    308.83 o 
  -4   9   2    13719.49    12649.32    501.32 o 
  -3   9   2     5055.65     5235.55    214.97 o 
  -2   9   2     8666.52     8321.31    269.55 o 
  -1   9   2     2346.86     2070.49    124.95 o 
   0   9   2       43.81       88.55     67.59 o 
   1   9   2     2196.08     2164.16    106.56 o 
   2   9   2     8877.10     9231.49    173.57 o 
   3   9   2     5166.57     4865.93    182.03 o 
   4   9   2    14205.87    14651.98    309.53 o 
   5   9   2     3898.10     3922.86    179.08 o 
   6   9   2     2465.04     2437.29    153.13 o 
   7   9   2     4287.09     4123.58    204.13 o 
   8   9   2        1.97      -19.57     94.46 o 
   9   9   2     2803.23     2780.87    226.51 o 
  10   9   2     8434.10     8694.67    372.00 o 
  11   9   2     2162.83     2143.29    184.81 o 
  12   9   2     2618.19     2511.97    205.84 o 
  13   9   2     2761.16     2772.62    219.78 o 
 -12  10   2      210.07       71.13    129.12 o 
 -11  10   2     1283.24     1261.11    162.36 o 
 -10  10   2      259.23      301.85    120.44 o 
  -9  10   2     5276.48     5061.91    388.37 o 
  -8  10   2     2980.99     2679.54    185.85 o 
  -7  10   2     7445.75     6864.46    507.45 o 
  -6  10   2     1898.52     2125.56    163.28 o 
  -5  10   2     8585.56     8897.72    278.19 o 
  -4  10   2     1721.67     1620.58    133.31 o 
  -3  10   2     2660.17     2747.41    133.13 o 
  -2  10   2      908.68      729.43     91.11 o 
  -1  10   2    18448.96    18687.12    674.13 o 
   0  10   2       97.59       56.69     80.74 o 
   1  10   2    18247.81    19417.98    627.72 o 
   2  10   2      756.87      626.44     97.27 o 
   3  10   2     2752.90     2903.58    196.82 o 
   4  10   2     1571.10     1433.67    160.02 o 
   5  10   2     8504.06     8671.00    321.82 o 
   6  10   2     1924.63     1894.97    176.47 o 
   7  10   2     7165.51     6925.98    311.71 o 
   8  10   2     3068.74     2921.67    237.97 o 
   9  10   2     5211.58     5224.98    295.88 o 
  10  10   2      264.42      218.29    146.01 o 
  11  10   2     1278.75     1467.35    249.60 o 
  12  10   2      190.67        5.58    159.16 o 
 -11  11   2     3959.26     3901.92    242.45 o 
 -10  11   2      458.05      305.66    136.08 o 
  -9  11   2     1627.41     1402.05    161.14 o 
  -8  11   2     5986.06     5677.79    329.65 o 
  -7  11   2      305.02      173.35    102.75 o 
  -6  11   2     9627.48     8993.10    297.53 o 
  -5  11   2    14364.07    13383.00    351.22 o 
  -4  11   2     1982.92     1992.11    157.34 o 
  -3  11   2     2934.67     2824.05    176.26 o 
  -2  11   2     9801.53    10016.28    244.81 o 
  -1  11   2     1838.76     1681.77    119.42 o 
   0  11   2     9459.09     8846.53    255.08 o 
   1  11   2     2140.60     2062.71    150.18 o 
   2  11   2    10003.12    10898.49    509.78 o 
   3  11   2     2318.42     2112.03    231.62 o 
   4  11   2     2045.09     1887.07    184.50 o 
   5  11   2    13537.10    13535.59    712.85 o 
   6  11   2     9656.09     9826.16    366.22 o 
   7  11   2      394.61      284.58    125.53 o 
   8  11   2     6230.29     6614.60    444.21 o 
   9  11   2     1615.73     1701.81    206.39 o 
  10  11   2      515.18      550.03    173.43 o 
  11  11   2     3907.48     3808.84    295.27 o 
 -10  12   2      858.31      911.88    161.32 o 
  -9  12   2      479.11      488.28    133.79 o 
  -8  12   2     3585.40     3216.27    437.00 o 
  -7  12   2     1616.52     1535.43    161.90 o 
  -6  12   2     5235.65     4843.05    241.57 o 
  -5  12   2     1511.26     1521.91    156.43 o 
  -4  12   2       71.33      166.57     98.35 o 
  -3  12   2      481.05      418.14    114.01 o 
  -2  12   2     5470.00     5421.80    282.11 o 
  -1  12   2     2936.31     2760.10    160.59 o 
   0  12   2     4164.87     4446.71    207.90 o 
   1  12   2     2771.86     3147.61    292.97 o 
   2  12   2     5694.66     5917.21   1190.90 o 
   3  12   2      453.12      361.53    140.00 o 
   4  12   2       91.07      278.61    131.86 o 
   5  12   2     1479.52     1651.33    195.79 o 
   6  12   2     5211.17     5149.89    294.66 o 
   7  12   2     1470.99     1331.37    231.62 o 
   8  12   2     3698.24     3791.15    273.67 o 
   9  12   2      519.12      408.08    165.04 o 
  10  12   2      798.00      866.18    178.73 o 
  -9  13   2     1108.92     1067.40    159.24 o 
  -8  13   2      118.28       19.44    116.44 o 
  -7  13   2     1055.66      803.20    134.49 o 
  -6  13   2     2762.88     2635.05    194.51 o 
  -5  13   2      773.92      721.83    133.19 o 
  -4  13   2     6993.92     7493.65    291.00 o 
  -3  13   2     1951.69     1739.50    157.65 o 
  -2  13   2     4839.34     5069.21    244.16 o 
  -1  13   2      124.09       55.49    138.06 o 
   0  13   2     4465.09     4962.06    287.07 o 
   1  13   2      102.70      151.85    146.05 o 
   2  13   2     5036.87     5372.18    296.88 o 
   3  13   2     2138.10     2210.21    210.11 o 
   4  13   2     6878.75     7058.89    340.04 o 
   5  13   2      848.16      878.36    163.01 o 
   6  13   2     2639.07     2633.37    240.06 o 
   7  13   2      941.30      835.21    170.16 o 
   8  13   2      123.38       -1.89    133.71 o 
   9  13   2     1118.86      911.57    181.17 o 
  -8  14   2      738.25      599.16    139.39 o 
  -7  14   2     1978.22     1835.91    183.76 o 
  -6  14   2       47.67       52.10    115.93 o 
  -5  14   2     4441.44     4976.97    408.89 o 
  -4  14   2     1677.16     1670.89    172.41 o 
  -3  14   2     2426.34     2857.54    230.39 o 
  -2  14   2      987.07      817.62    214.70 o 
  -1  14   2     9304.35    10381.75    621.89 o 
   0  14   2      113.24      -16.19    150.71 o 
   1  14   2     9583.01    11023.19    794.28 o 
   2  14   2      947.24      952.39    195.15 o 
   3  14   2     2442.14     2770.44    245.08 o 
   4  14   2     1643.77     1802.48    240.08 o 
   5  14   2     4490.49     4252.46    424.11 o 
   6  14   2       45.36        2.75    148.14 o 
   7  14   2     1862.21     1947.92    233.79 o 
   8  14   2      827.87      902.72    193.66 o 
  -6  15   2      343.93      304.89    142.71 o 
  -5  15   2     1982.92     2103.48    263.35 o 
  -4  15   2      504.85      710.27    226.33 o 
  -3  15   2     1686.40     1321.58    261.24 o 
  -2  15   2     1834.48     2147.00    351.14 o 
  -1  15   2      830.65      939.18    332.10 o 
   0  15   2      223.54      114.75    179.41 o 
   1  15   2      763.36      911.68    315.18 o 
   2  15   2     1764.02     2018.83    226.63 o 
   3  15   2     1763.30     2043.73    237.47 o 
   4  15   2      420.85      349.47    236.91 o 
   5  15   2     2198.51     2214.05    251.17 o 
   6  15   2      395.49      360.81    179.67 o 
  -3  16   2     1908.00     2161.81    401.90 o 
  -2  16   2     1026.05      934.95    332.10 o 
  -1  16   2      554.50      517.03    210.32 o 
   0  16   2     4324.52     5957.45    622.95 o 
   1  16   2      694.76      819.51    229.72 o 
   2  16   2     1055.92     1303.01    346.90 o 
   3  16   2     1975.63     2380.09    271.47 o 
   1   0   3      296.54      398.14     39.13 o 
   2   0   3     5821.52     5606.42     90.42 o 
   3   0   3    13947.59    16735.78    592.30 o 
   4   0   3    21755.73    24399.22    400.89 o 
   5   0   3       12.35      118.51     37.31 o 
   6   0   3    20047.70    20557.81    760.70 o 
   7   0   3    13938.35    14192.15    336.62 o 
   8   0   3     4563.38     4397.96    231.38 o 
   9   0   3     3706.54     3676.29    118.01 o 
  10   0   3     3084.60     3233.11    121.95 o 
  11   0   3       57.33      103.93    107.91 o 
  12   0   3    11093.00    11239.23    407.53 o 
  13   0   3     1888.63     1793.81    247.49 o 
  14   0   3     3083.27     2728.09    262.93 o 
  15   0   3       16.06       75.93    163.53 o 
 -15   1   3      308.21      211.56    176.42 o 
 -14   1   3     1794.37     1618.15    219.98 o 
 -13   1   3      982.48     1198.23    231.62 o 
 -12   1   3     3507.38     2884.34    335.27 o 
 -11   1   3     4814.50     4660.94    207.88 o 
 -10   1   3     8015.99     8367.91    403.32 o 
  -9   1   3     4619.36     4705.98    137.87 o 
  -8   1   3    10014.65    10118.88    265.10 o 
  -7   1   3     8441.44     8561.90    427.85 o 
  -6   1   3    12219.06    12948.24    392.24 o 
  -5   1   3     8879.60     8853.91    224.07 o 
  -4   1   3    25755.52    26571.88    743.96 o 
  -3   1   3     9156.87     9337.38    256.74 o 
  -2   1   3    11562.15    11368.55    332.67 o 
  -1   1   3      866.29      933.72     42.82 o 
   0   1   3       74.06      100.19     28.14 o 
   1   1   3      964.69      955.55     31.67 o 
   2   1   3    11548.66    11900.29    290.66 o 
   3   1   3     9251.28     9191.17    364.22 o 
   4   1   3    27149.68    28580.58    628.10 o 
   5   1   3     8339.30     8750.55    268.67 o 
   6   1   3    12604.54    13378.01    260.50 o 
   7   1   3     8946.25     9400.07    345.23 o 
   8   1   3    10027.49     9992.44    330.39 o 
   9   1   3     4682.12     4764.93    136.90 o 
  10   1   3     7743.53     8271.04    181.38 o 
  11   1   3     4941.02     4949.81    181.86 o 
  12   1   3     3722.80     3348.05    201.05 o 
  13   1   3      964.35      899.33    180.08 o 
  14   1   3     1859.72     1960.14    234.70 o 
  15   1   3      429.71      313.36    182.97 o 
 -15   2   3     1679.84     1346.75    216.98 o 
 -14   2   3      540.70      516.11    166.73 o 
 -13   2   3     2459.26     2600.58    236.90 o 
 -12   2   3      853.26      763.62    165.90 o 
 -11   2   3     3437.87     3332.35    266.52 o 
 -10   2   3     2004.71     2074.55    148.75 o 
  -9   2   3     5009.20     4886.80    144.50 o 
  -8   2   3     6203.42     5856.05    191.12 o 
  -7   2   3    22979.49    23161.97    785.43 o 
  -6   2   3    18371.50    19098.26    629.56 o 
  -5   2   3     5996.52     6091.73    243.28 o 
  -4   2   3     8638.21     8817.18    250.38 o 
  -3   2   3     1924.59     1925.14     61.80 o 
  -2   2   3    34240.18    36130.59    956.70 o 
  -1   2   3    86297.22    89611.27   2560.97 o 
   0   2   3    37267.00    36739.68    975.10 o 
   1   2   3    86325.31    91438.73   5001.33 o 
   2   2   3    35122.63    37333.96   1277.13 o 
   3   2   3     2161.13     2380.45     66.27 o 
   4   2   3     9104.67     9659.11    194.95 o 
   5   2   3     5852.71     5607.87    217.21 o 
   6   2   3    17956.49    18892.18    683.59 o 
   7   2   3    22528.71    23751.50    590.46 o 
   8   2   3     6215.26     6138.09    147.84 o 
   9   2   3     5293.94     5182.85    223.96 o 
  10   2   3     1969.28     1991.00    107.73 o 
  11   2   3     3207.88     3338.19    139.64 o 
  12   2   3      903.97     1023.00    121.83 o 
  13   2   3     2417.54     2665.93    192.34 o 
  14   2   3      433.45      312.83    157.79 o 
  15   2   3     1744.18     1109.51    209.31 o 
 -15   3   3      416.81      490.29    297.20 o 
 -14   3   3      238.33       33.38    168.26 o 
 -13   3   3     4916.34     4636.59    296.52 o 
 -12   3   3     1206.35     1249.65    290.85 o 
 -11   3   3     4002.42     3726.62    245.08 o 
 -10   3   3     1212.41     1374.88    170.34 o 
  -9   3   3     9889.52     9174.81    341.73 o 
  -8   3   3      644.03      651.67     81.52 o 
  -7   3   3     8406.23     8488.79    254.45 o 
  -6   3   3     4299.12     4393.71    139.10 o 
  -5   3   3     5994.20     6712.80    150.21 o 
  -4   3   3    11549.21    11350.96    310.77 o 
  -3   3   3     4269.48     4394.30    138.67 o 
  -2   3   3    24105.17    26233.89    399.66 o 
  -1   3   3    17381.85    18403.05    690.01 o 
   0   3   3       37.87       35.61     34.15 o 
   1   3   3    17392.79    19365.42    778.25 o 
   2   3   3    23076.06    25177.17    592.57 o 
   3   3   3     3717.42     3687.61    148.69 o 
   4   3   3    11151.56    10926.44    285.47 o 
   5   3   3     5784.35     6606.77    264.32 o 
   6   3   3     4158.26     4198.46    181.95 o 
   7   3   3     8292.64     9090.85    172.40 o 
   8   3   3      548.39      524.52     70.72 o 
   9   3   3    10056.55    10665.07    223.15 o 
  10   3   3     1265.17     1223.48     96.24 o 
  11   3   3     3897.28     3979.81    152.02 o 
  12   3   3     1210.96     1285.46    131.00 o 
  13   3   3     4761.92     4814.13    207.33 o 
  14   3   3      189.43      191.98    136.45 o 
  15   3   3      466.89      460.88    189.72 o 
 -15   4   3     1185.90     1054.42    210.50 o 
 -14   4   3     2618.01     2677.89    248.93 o 
 -13   4   3     1101.47     1212.80    207.12 o 
 -12   4   3     4284.04     4686.32    506.61 o 
 -11   4   3     1023.31      941.91    166.54 o 
 -10   4   3     1434.88     1310.70    242.20 o 
  -9   4   3     2373.68     2462.82    263.35 o 
  -8   4   3     1744.30     1611.02    113.43 o 
  -7   4   3     2961.20     2697.35    181.57 o 
  -6   4   3     3110.37     2680.17    114.74 o 
  -5   4   3    25445.86    24711.49    933.95 o 
  -4   4   3     2066.82     1854.60     74.41 o 
  -3   4   3     1645.01     1641.64     56.47 o 
  -2   4   3     4667.06     4243.37    101.06 o 
  -1   4   3    31200.25    34278.98   1085.13 o 
   0   4   3     3010.84     2847.31    178.74 o 
   1   4   3    31547.34    33440.24    703.97 o 
   2   4   3     4925.43     4876.65    152.29 o 
   4   4   3     1966.91     1916.94     82.07 o 
   5   4   3    26072.61    27234.71    499.80 o 
   6   4   3     2965.33     2649.11    134.64 o 
   7   4   3     3420.69     3420.27    132.02 o 
   8   4   3     1644.86     1600.33     96.00 o 
   9   4   3     1812.64     1651.39    103.13 o 
  10   4   3     1316.68     1278.92    103.50 o 
  11   4   3      877.71      794.46    101.40 o 
  12   4   3     4297.57     4254.06    191.67 o 
  13   4   3     1329.01     1291.03    134.87 o 
  14   4   3     2740.74     2587.41    205.65 o 
  15   4   3     1134.53      809.54    192.93 o 
 -14   5   3       92.53      218.81    168.05 o 
 -13   5   3     1003.03      988.27    184.17 o 
 -12   5   3      423.35      266.98    151.49 o 
 -11   5   3       91.49      101.50    127.83 o 
 -10   5   3      548.27      662.28    150.51 o 
  -9   5   3      573.78      589.90    145.78 o 
  -8   5   3    11070.72    10878.71   1496.55 o 
  -7   5   3      464.18      378.94     78.74 o 
  -6   5   3    14354.22    13149.71    487.39 o 
  -5   5   3     6952.69     6714.77    250.66 o 
  -4   5   3    31063.77    32289.56    677.18 o 
  -3   5   3     4135.81     3793.18    114.29 o 
  -2   5   3    43942.37    44202.48   1286.90 o 
  -1   5   3    12682.76    12807.99   1040.71 o 
   0   5   3    21599.45    23139.79   1549.44 o 
   1   5   3    12793.72    12002.55    411.94 o 
   2   5   3    45930.65    48417.20    431.44 o 
   3   5   3     3909.88     4169.19    130.33 o 
   4   5   3    31519.75    34035.86    334.14 o 
   5   5   3     6531.56     6312.66    157.12 o 
   6   5   3    14324.11    14320.57    339.81 o 
   7   5   3      446.76      391.02     78.11 o 
   8   5   3    10977.29    11635.57    246.79 o 
   9   5   3      409.61      398.98     92.11 o 
  10   5   3      663.56      741.04    102.24 o 
  11   5   3      139.76      114.97     85.86 o 
  12   5   3      388.86      222.23     94.83 o 
  13   5   3     1016.71     1116.78    166.98 o 
  14   5   3      111.15      106.85    112.87 o 
 -14   6   3      658.21      601.91    193.55 o 
 -13   6   3      243.84      298.50    154.04 o 
 -12   6   3     1108.06     1170.17    190.94 o 
 -11   6   3      195.18      290.26    139.36 o 
 -10   6   3     2217.40     2155.21    239.03 o 
  -9   6   3      508.51      522.92    182.97 o 
  -8   6   3     3033.03     2919.79    201.77 o 
  -7   6   3     5767.66     5320.26    655.73 o 
  -6   6   3     7630.59     6560.31    368.06 o 
  -5   6   3     7833.88     7947.85    354.67 o 
  -4   6   3     3728.93     3188.81    129.87 o 
  -3   6   3     3023.08     2797.67     97.24 o 
  -2   6   3    14613.78    14029.53    723.18 o 
  -1   6   3    56277.11    61560.14    571.16 o 
   0   6   3      129.62      205.16     69.25 o 
   1   6   3    55974.77    60743.12   1278.11 o 
   2   6   3    14947.17    15699.86    291.24 o 
   3   6   3     3326.64     3218.80    173.35 o 
   4   6   3     3611.31     3540.76    139.24 o 
   5   6   3     7546.52     7800.86    281.13 o 
   6   6   3     7786.30     7482.77    269.59 o 
   7   6   3     5665.31     5593.86    177.32 o 
   8   6   3     3051.13     3038.39    143.12 o 
   9   6   3      521.75      324.56     90.98 o 
  10   6   3     2218.89     1921.59    138.11 o 
  11   6   3      202.08      203.46     89.20 o 
  12   6   3     1166.28     1165.48    115.94 o 
  13   6   3      223.60      165.46    113.27 o 
  14   6   3      618.44      803.73    134.09 o 
 -14   7   3       75.20      122.73    118.50 o 
 -13   7   3     1415.87     1450.55    213.23 o 
 -12   7   3     1503.78     1313.63    234.80 o 
 -11   7   3     1133.13     1018.22    177.24 o 
 -10   7   3     1915.25     1738.71    278.16 o 
  -9   7   3     2678.07     2275.89    230.56 o 
  -8   7   3      337.18      309.47    120.06 o 
  -7   7   3     2618.68     2297.18    245.37 o 
  -6   7   3     9423.26     8626.08    393.44 o 
  -5   7   3     2052.25     2154.85    136.43 o 
  -4   7   3      337.39      466.00     87.30 o 
  -3   7   3     3881.35     3580.39    237.00 o 
  -2   7   3      984.57      822.75     79.48 o 
  -1   7   3      340.15      180.86     77.78 o 
   0   7   3     1334.32     1455.40    120.40 o 
   1   7   3      298.11      428.51     69.90 o 
   2   7   3      928.06      708.10     81.77 o 
   3   7   3     3571.63     3923.94    314.13 o 
   4   7   3      314.39      430.65     61.81 o 
   5   7   3     2001.82     2025.05    125.89 o 
   6   7   3     9422.42     9160.00    247.08 o 
   7   7   3     2689.96     2703.70    134.58 o 
   8   7   3      495.20      450.20     88.58 o 
   9   7   3     2655.03     2694.58    149.72 o 
  10   7   3     2013.31     2020.29    142.92 o 
  11   7   3     1143.85     1129.08    126.28 o 
  12   7   3     1390.42     1637.60    127.97 o 
  13   7   3     1441.43     1495.59    133.09 o 
  14   7   3       89.76      294.04    142.57 o 
 -13   8   3      755.45      740.02    126.08 o 
 -12   8   3     2495.84     2268.37    397.67 o 
 -11   8   3      432.56      307.35    163.93 o 
 -10   8   3       23.74       65.65    142.69 o 
  -9   8   3     2031.76     1914.32    285.56 o 
  -8   8   3       89.03       29.61    154.41 o 
  -7   8   3     7988.08     7244.80    401.90 o 
  -6   8   3     3171.17     2684.28    258.06 o 
  -5   8   3     8216.09     8293.98    418.82 o 
  -4   8   3     3859.66     3364.60    174.51 o 
  -3   8   3    11516.77    10218.48   1002.64 o 
  -2   8   3     1205.56     1132.68     92.27 o 
  -1   8   3    27321.60    27874.55   2252.76 o 
   0   8   3      986.50     1075.84    122.21 o 
   1   8   3    27894.27    25958.67   1464.83 o 
   2   8   3     1006.17      943.87     95.24 o 
   3   8   3    12404.47    12109.80    302.71 o 
   4   8   3     4144.13     3822.59    163.72 o 
   5   8   3     8184.35     8478.12    477.11 o 
   6   8   3     3239.42     3211.41    168.27 o 
   7   8   3     8477.98     8553.78    256.67 o 
   8   8   3       84.81      -15.70     90.15 o 
   9   8   3     1916.68     1784.85    130.71 o 
  10   8   3        5.70       80.56     90.78 o 
  11   8   3      464.52      425.56    109.97 o 
  12   8   3     2328.87     2356.51    168.11 o 
  13   8   3      820.25      996.58    139.33 o 
 -13   9   3       68.86      -85.86    137.37 o 
 -12   9   3      459.97      372.01    128.99 o 
 -11   9   3     1250.49     1108.40    283.45 o 
 -10   9   3     1644.54     1611.84    279.22 o 
  -9   9   3     1710.41     1391.85    251.72 o 
  -8   9   3     5085.60     3961.90    353.25 o 
  -7   9   3     1462.47     1296.66    213.64 o 
  -6   9   3     3962.93     3540.96    304.60 o 
  -5   9   3     4735.42     4446.30    336.33 o 
  -4   9   3     8337.13     8572.40    319.41 o 
  -3   9   3      217.14      131.99     96.67 o 
  -2   9   3     8218.37     7832.00    393.44 o 
  -1   9   3      718.23      651.71    112.11 o 
   0   9   3     6206.83     6055.72    519.30 o 
   1   9   3      673.79      579.91     91.93 o 
   2   9   3     7938.53     8346.91    166.81 o 
   3   9   3      364.40      320.10     87.09 o 
   4   9   3     9094.85     9222.63    252.22 o 
   5   9   3     4536.13     4378.92    219.94 o 
   6   9   3     4300.44     4254.61    188.96 o 
   7   9   3     1586.28     1565.21    137.69 o 
   8   9   3     5304.50     5168.30    223.07 o 
   9   9   3     1799.48     1709.46    184.90 o 
  10   9   3     1445.23     1687.96    165.54 o 
  11   9   3     1189.13     1105.83    130.07 o 
  12   9   3      528.87      539.06    141.36 o 
  13   9   3       81.17       15.31    118.98 o 
 -12  10   3     1093.45      956.63    158.48 o 
 -11  10   3      368.78      231.42    129.43 o 
 -10  10   3      395.56      247.14    149.87 o 
  -9  10   3      143.94      270.75    194.60 o 
  -8  10   3      291.27       42.31    175.57 o 
  -7  10   3      616.95      382.86    186.14 o 
  -6  10   3     5140.57     4234.77    349.02 o 
  -5  10   3      255.02      325.75    194.60 o 
  -4  10   3     1255.70     1059.75    228.45 o 
  -3  10   3     3481.46     3431.94    216.82 o 
  -2  10   3     2597.68     2739.24    192.09 o 
  -1  10   3     2030.22     2057.76    180.69 o 
   0  10   3    10694.32    11655.26    328.57 o 
   1  10   3     1888.56     1785.34    140.24 o 
   2  10   3     2697.14     2532.29    145.51 o 
   3  10   3     3405.18     3147.70    167.56 o 
   4  10   3     1304.00     1349.02    128.50 o 
   5  10   3      224.87      124.65     90.74 o 
   6  10   3     5353.65     5201.94    217.50 o 
   7  10   3      664.72      629.30    121.83 o 
   8  10   3      254.55       97.07    107.52 o 
   9  10   3      164.59      163.62    123.95 o 
  10  10   3      376.19      366.35    125.86 o 
  11  10   3      353.80      335.20    165.04 o 
  12  10   3     1099.67      963.72    207.06 o 
 -11  11   3     1379.69     1198.24    166.37 o 
 -10  11   3      773.09      525.51    139.65 o 
  -9  11   3     2380.47     2276.75    297.48 o 
  -8  11   3      157.59       97.05    109.20 o 
  -7  11   3     2744.82     2212.57    287.68 o 
  -6  11   3      684.66     1034.37    247.49 o 
  -5  11   3      317.05      600.74    209.41 o 
  -4  11   3     3790.65     3686.92    342.67 o 
  -3  11   3     1875.39     1514.53    255.95 o 
  -2  11   3     5104.66     5132.47    187.53 o 
  -1  11   3     3191.11     3454.20    156.56 o 
   0  11   3     5145.43     4953.31    202.63 o 
   1  11   3     3349.61     3217.84    146.08 o 
   2  11   3     5548.17     5442.81    267.58 o 
   3  11   3     1692.79     1800.28    148.62 o 
   4  11   3     3687.20     3528.00    207.47 o 
   5  11   3      338.70      357.81    110.44 o 
   6  11   3      606.03      686.14    125.78 o 
   7  11   3     2859.00     2811.95    185.41 o 
   8  11   3      167.13      193.48    133.56 o 
   9  11   3     2421.41     2194.38    223.16 o 
  10  11   3      882.59      659.05    180.23 o 
  11  11   3     1169.70     1234.89    197.98 o 
 -10  12   3      181.96      191.79    121.29 o 
  -9  12   3      790.51      980.74    154.77 o 
  -8  12   3      154.19      125.83    115.11 o 
  -7  12   3     2077.19     2142.05    183.32 o 
  -6  12   3     1628.62     1654.92    167.28 o 
  -5  12   3     5043.79     4779.26    235.76 o 
  -4  12   3     2320.94     2279.38    183.18 o 
  -3  12   3      641.02      696.22    126.26 o 
  -2  12   3      197.39       83.77    134.32 o 
  -1  12   3     5052.04     5090.01    195.32 o 
   0  12   3     2555.21     2473.33    144.01 o 
   1  12   3     5170.31     4844.42    778.42 o 
   2  12   3      205.07       45.57    132.06 o 
   3  12   3      553.82      656.08    153.04 o 
   4  12   3     2299.59     2564.11    220.31 o 
   5  12   3     5486.10     5057.16    279.94 o 
   6  12   3     1597.22     1554.50    186.69 o 
   7  12   3     2372.18     2482.34    229.30 o 
   8  12   3       99.23       44.17    134.39 o 
   9  12   3      686.68      749.18    285.56 o 
  10  12   3      147.20       71.62    155.33 o 
  -9  13   3      219.23       84.11    127.18 o 
  -8  13   3     1592.69     1850.91    183.18 o 
  -7  13   3      600.38      649.08    142.68 o 
  -6  13   3      856.63      903.61    153.00 o 
  -5  13   3     1128.92     1182.66    158.05 o 
  -4  13   3      836.74      709.14    141.63 o 
  -3  13   3     2162.03     2379.13    199.06 o 
  -2  13   3     1157.72     1154.50    151.48 o 
  -1  13   3      344.05      307.64    114.33 o 
   0  13   3        0.34        0.50    161.82 o 
   1  13   3      349.93      496.46    161.21 o 
   2  13   3     1157.91     1152.46    230.56 o 
   3  13   3     2307.29     2360.68    248.54 o 
   4  13   3      911.33      997.59    237.97 o 
   5  13   3     1068.95     1083.68    189.10 o 
   6  13   3      825.77      978.70    174.68 o 
   7  13   3      511.77      290.48    174.51 o 
   8  13   3     1581.89     1632.76    208.65 o 
   9  13   3      258.60      125.09    152.48 o 
  -8  14   3      756.95      752.60    164.13 o 
  -7  14   3      441.19      417.19    133.54 o 
  -6  14   3     1776.43     1433.29    165.85 o 
  -5  14   3       33.72       56.80    118.61 o 
  -4  14   3     1375.65     1436.41    157.95 o 
  -3  14   3      714.87      790.42    149.00 o 
  -2  14   3     1904.59     1819.99    185.30 o 
  -1  14   3     1260.26     1778.94    323.64 o 
   0  14   3      830.66      592.86    331.04 o 
   1  14   3     1166.15     1076.28    200.47 o 
   2  14   3     2057.39     2133.95    224.92 o 
   3  14   3      774.55      489.40    156.17 o 
   4  14   3     1280.72     1326.41    202.57 o 
   5  14   3       40.63     -102.27    133.02 o 
   6  14   3     1749.74     1770.19    219.86 o 
   7  14   3      446.26      376.12    162.29 o 
   8  14   3      772.33      852.91    260.18 o 
  -6  15   3      838.22      931.57    160.28 o 
  -5  15   3      605.75      800.22    165.30 o 
  -4  15   3      609.78      589.33    151.01 o 
  -3  15   3      486.98      539.74    149.67 o 
  -2  15   3      217.44      209.41    247.49 o 
  -1  15   3      309.11      382.59    227.39 o 
   0  15   3      407.29      636.19    199.57 o 
   1  15   3      268.40      -12.69    247.49 o 
   2  15   3      193.58      259.28    175.57 o 
   3  15   3      484.90      740.94    184.35 o 
   4  15   3      637.01      659.74    193.17 o 
   5  15   3      602.13      606.57    194.56 o 
   6  15   3      876.47     1204.74    289.79 o 
  -2  16   3      118.62       23.27    279.22 o 
  -1  16   3     1626.82     2054.25    283.87 o 
   0  16   3      532.20      517.28    216.30 o 
   1  16   3     1844.25     2101.93    281.51 o 
   2  16   3      124.39      393.44    294.02 o 
   0   0   4     5341.67     5506.87    373.35 o 
   1   0   4      681.18      708.29     30.36 o 
   2   0   4   206042.59   213522.95   3403.15 o 
   3   0   4   173516.27   177619.66   6461.28 o 
   4   0   4     6184.66     6074.89    144.24 o 
   5   0   4     5993.69     6161.80    170.28 o 
   6   0   4       26.32       31.12     41.95 o 
   7   0   4      655.30      675.03     61.22 o 
   8   0   4    32051.05    34883.85    726.08 o 
   9   0   4     4302.47     4510.88    131.17 o 
  10   0   4      187.39      112.99     66.51 o 
  11   0   4     8927.66     8790.10    383.18 o 
  12   0   4      327.28      185.94    120.53 o 
  13   0   4     2266.64     2040.72    267.58 o 
  14   0   4     1929.77     1923.49    222.02 o 
  15   0   4      507.51      515.55    183.85 o 
 -15   1   4     1297.70     1201.07    203.42 o 
 -14   1   4       77.80       65.48    147.32 o 
 -13   1   4      375.64       30.60    150.51 o 
 -12   1   4     2981.20     3045.16    249.60 o 
 -11   1   4     6944.05     7133.74    249.25 o 
 -10   1   4     9312.18     9114.89    386.44 o 
  -9   1   4     2404.49     2442.77     99.77 o 
  -8   1   4     1026.43     1156.83     77.42 o 
  -7   1   4      507.83      468.03     57.17 o 
  -6   1   4    30641.95    32694.33    816.43 o 
  -5   1   4    34425.50    35600.86   1034.24 o 
  -4   1   4     5585.29     5708.85    161.21 o 
  -3   1   4     6091.70     5842.43    206.85 o 
  -2   1   4     8230.17     7784.68    236.65 o 
  -1   1   4    37864.99    36202.77   1302.81 o 
   0   1   4    24640.92    23262.27    764.63 o 
   1   1   4    40106.57    42717.04    683.78 o 
   2   1   4     9695.27    10120.71    260.05 o 
   3   1   4     6078.86     6188.23     99.03 o 
   4   1   4     5730.05     5519.00    179.77 o 
   5   1   4    34843.91    37498.16    564.28 o 
   6   1   4    31625.99    33718.68    749.35 o 
   7   1   4      418.85      359.62     55.39 o 
   8   1   4     1343.63     1307.55     90.78 o 
   9   1   4     2621.53     2610.04    109.55 o 
  10   1   4     9488.53     9986.54    326.78 o 
  11   1   4     7143.31     7660.10    283.94 o 
  12   1   4     2769.50     2913.45    189.51 o 
  13   1   4      378.38      287.24    157.79 o 
  14   1   4       52.80     -141.15    141.15 o 
  15   1   4     1310.34      983.32    216.74 o 
 -15   2   4        6.94     -106.57    163.65 o 
 -14   2   4     1416.10     1338.49    216.12 o 
 -13   2   4     2562.83     2969.92    246.45 o 
 -12   2   4     2421.54     2384.71    224.22 o 
 -11   2   4      355.12      342.19    143.61 o 
 -10   2   4      923.17      800.61    122.03 o 
  -9   2   4     4751.42     4712.16    205.48 o 
  -8   2   4     4178.63     4184.22    146.36 o 
  -7   2   4    24696.52    25100.87    825.70 o 
  -6   2   4     5284.02     5685.07    296.43 o 
  -5   2   4     4492.40     4494.33    158.80 o 
  -4   2   4     8277.96     8000.64    316.90 o 
  -2   2   4    47613.54    51021.90    781.11 o 
  -1   2   4    17274.36    17585.46    610.89 o 
   0   2   4     7739.80     7572.67    398.74 o 
   1   2   4    17672.07    19392.69    541.01 o 
   2   2   4    48177.11    51601.75    891.51 o 
   3   2   4     1447.24     1517.04     58.50 o 
   4   2   4     8388.23     8736.44    204.93 o 
   5   2   4     4310.30     4501.26    152.08 o 
   6   2   4     5207.97     5563.55    152.47 o 
   7   2   4    24564.63    25388.98    448.62 o 
   8   2   4     4158.18     4302.59    183.38 o 
   9   2   4     4922.75     4984.49    145.91 o 
  10   2   4      779.32      735.15     85.09 o 
  11   2   4      346.98      323.82     87.98 o 
  12   2   4     2323.10     2391.64    152.48 o 
  13   2   4     2694.04     2493.03    193.02 o 
  14   2   4     1389.52     1542.58    206.41 o 
  15   2   4       17.71      -36.81    157.16 o 
 -15   3   4      233.16      158.58    160.16 o 
 -14   3   4      242.29      226.15    155.47 o 
 -13   3   4      298.00      285.14    151.77 o 
 -12   3   4     1776.92     1938.20    434.69 o 
 -11   3   4     7740.48     8089.04    390.27 o 
 -10   3   4    12129.86    12248.76    883.13 o 
  -9   3   4     7314.25     7027.07    304.10 o 
  -8   3   4     8102.81     8133.51    477.51 o 
  -7   3   4      629.55      648.90     57.91 o 
  -6   3   4    18625.94    19268.72    736.47 o 
  -5   3   4    53628.73    55213.05   1654.83 o 
  -4   3   4    53380.85    54577.22   2433.31 o 
  -3   3   4     3733.22     3957.44    130.61 o 
  -2   3   4    13315.52    13572.26    515.56 o 
  -1   3   4    35738.49    33367.77   1799.21 o 
   0   3   4    33549.94    34536.23    619.77 o 
   1   3   4    34103.36    34431.28   1159.58 o 
   2   3   4    13201.84    14080.08    590.48 o 
   3   3   4     3491.76     3547.43    149.51 o 
   4   3   4    54776.09    58846.17    807.89 o 
   5   3   4    52036.10    53281.96   2609.15 o 
   6   3   4    18342.03    19268.29    352.32 o 
   7   3   4      566.07      543.29     64.22 o 
   8   3   4     7991.75     8341.69    178.58 o 
   9   3   4     6749.37     7082.40    174.64 o 
  10   3   4    12502.29    13101.67    242.57 o 
  11   3   4     7760.34     8101.52    264.41 o 
  12   3   4     1750.48     1822.77    143.47 o 
  13   3   4      420.10      353.85    138.75 o 
  14   3   4      203.09      135.60    135.61 o 
  15   3   4      284.47      381.88    194.29 o 
 -15   4   4      711.07     1101.48    211.53 o 
 -14   4   4     4589.17     4813.28    320.81 o 
 -13   4   4     1237.39      741.84    173.33 o 
 -12   4   4     1573.14     1354.21    187.49 o 
 -11   4   4      787.07      731.42    165.27 o 
 -10   4   4     1301.59     1155.99    191.43 o 
  -9   4   4    13186.10    13299.07    470.65 o 
  -8   4   4    18985.89    18636.41   1024.28 o 
  -7   4   4     3526.60     3204.28    229.26 o 
  -6   4   4    10102.19     9404.10    296.76 o 
  -5   4   4     2891.81     2696.75     71.84 o 
  -4   4   4      582.64      508.21     49.12 o 
  -3   4   4    27465.08    27780.23    681.46 o 
  -2   4   4    14508.41    14277.32    445.84 o 
  -1   4   4    13104.72    13166.47    374.30 o 
   0   4   4    56986.91    58124.03    931.19 o 
   1   4   4    13001.94    13897.22    376.76 o 
   2   4   4    14396.91    14662.95    418.01 o 
   3   4   4    27652.94    29257.74    377.43 o 
   4   4   4      689.17      738.98     58.42 o 
   5   4   4     2518.90     2579.91     93.53 o 
   6   4   4     9956.24     9847.92    335.77 o 
   7   4   4     3539.95     3409.27    159.33 o 
   8   4   4    18892.94    19867.71    371.55 o 
   9   4   4    13495.75    14176.45    248.58 o 
  10   4   4     1297.99     1273.90    102.69 o 
  11   4   4      815.97      774.01     95.85 o 
  12   4   4     1684.53     1530.46    121.00 o 
  13   4   4     1237.09     1073.34    130.51 o 
  14   4   4     4574.36     4989.27    260.89 o 
  15   4   4      686.48      843.96    170.38 o 
 -14   5   4      345.41      488.60    187.17 o 
 -13   5   4      161.24       33.51    158.02 o 
 -12   5   4      756.49      647.19    159.16 o 
 -11   5   4    10940.73    11689.83   1393.96 o 
 -10   5   4    15149.90    14800.74   1166.57 o 
  -9   5   4    14995.38    14585.51    754.09 o 
  -8   5   4     4704.84     4541.79    309.89 o 
  -7   5   4        4.41       32.14     75.97 o 
  -6   5   4     2331.76     2184.71    145.67 o 
  -5   5   4    10547.75     9730.72    234.31 o 
  -4   5   4    21489.65    21803.81    987.08 o 
  -3   5   4    17723.40    17535.18    461.02 o 
  -2   5   4      944.28      776.89     56.54 o 
  -1   5   4     2415.12     2237.03    248.57 o 
   0   5   4      429.62      403.98     74.61 o 
   1   5   4     2572.67     2765.90    144.79 o 
   2   5   4      992.62      942.78     73.02 o 
   3   5   4    17848.84    19226.92    422.50 o 
   4   5   4    20480.71    21407.11    367.60 o 
   5   5   4    10851.92    11036.03    205.59 o 
   6   5   4     2250.20     2046.85    117.45 o 
   7   5   4       12.69       13.60     57.29 o 
   8   5   4     4861.59     5000.82    152.68 o 
   9   5   4    15050.02    15464.49    266.32 o 
  10   5   4    14874.66    15992.69    285.35 o 
  11   5   4    10886.29    11882.99    259.63 o 
  12   5   4      716.66      775.91    105.06 o 
  13   5   4      142.64      178.28    113.81 o 
  14   5   4      465.82      470.75    128.17 o 
 -14   6   4      465.48      359.06    175.57 o 
 -13   6   4     2570.69     2380.24    236.28 o 
 -12   6   4     1434.12     1359.22    194.17 o 
 -11   6   4     2021.74     2203.17    229.51 o 
 -10   6   4     2022.64     1938.09    362.77 o 
  -9   6   4     2259.98     1814.16    248.54 o 
  -8   6   4     4270.11     4177.60    252.77 o 
  -7   6   4    27754.37    26891.39   2485.44 o 
  -6   6   4     1234.41     1030.21    106.00 o 
  -5   6   4     3532.46     3413.22    120.94 o 
  -4   6   4     5468.84     5368.50    248.51 o 
  -3   6   4    11297.02    10900.39    163.54 o 
  -2   6   4    26836.73    26838.38    306.07 o 
  -1   6   4    31544.71    31554.85   1753.56 o 
   0   6   4      176.15      233.87     75.43 o 
   1   6   4    32108.25    33299.29   1049.66 o 
   2   6   4    26844.80    29390.16    793.37 o 
   3   6   4    11055.50    10968.93    412.61 o 
   4   6   4     5552.62     6175.51    311.85 o 
   5   6   4     3410.63     3363.94    145.71 o 
   6   6   4     1072.38     1153.30     94.29 o 
   7   6   4    27653.69    27648.38    621.83 o 
   8   6   4     4425.58     4389.23    205.78 o 
   9   6   4     2189.79     2298.73    124.39 o 
  10   6   4     2108.53     2240.60    129.87 o 
  11   6   4     2137.17     2122.64    133.53 o 
  12   6   4     1224.98     1097.81    115.47 o 
  13   6   4     2493.71     2552.34    175.55 o 
  14   6   4      492.38      538.63    125.55 o 
 -14   7   4      204.49      -17.33    157.37 o 
 -13   7   4      124.06      104.75    169.76 o 
 -12   7   4     1153.92     1304.89    260.18 o 
 -11   7   4    11823.67    12354.24   1243.78 o 
 -10   7   4     3757.82     3671.44    303.54 o 
  -9   7   4      125.02      135.99    124.56 o 
  -8   7   4     4140.69     3807.49    310.94 o 
  -7   7   4       36.34      -59.23    156.53 o 
  -6   7   4    10048.75     9243.74    420.94 o 
  -5   7   4    17881.69    17569.76    507.12 o 
  -4   7   4     5520.59     5202.86    148.28 o 
  -2   7   4     1771.09     1658.59    125.09 o 
  -1   7   4     5774.02     5905.95    702.27 o 
   0   7   4    20865.37    19896.53   1095.71 o 
   1   7   4     5293.30     5344.49    361.28 o 
   2   7   4     1685.84     1531.04    103.29 o 
   3   7   4     2668.72     2551.57    124.83 o 
   4   7   4     5218.91     4991.15    170.14 o 
   5   7   4    17986.74    18306.92    541.27 o 
   6   7   4     9456.79     9598.66    256.09 o 
   7   7   4       53.37       29.63     70.36 o 
   8   7   4     3788.43     3719.84    161.83 o 
   9   7   4      121.60      186.09     92.64 o 
  10   7   4     3481.39     3513.88    156.77 o 
  11   7   4    11675.22    12681.16    281.17 o 
  12   7   4     1152.96     1196.37    122.57 o 
  13   7   4      114.04      190.87     99.96 o 
  14   7   4      240.45      254.90    130.03 o 
 -13   8   4     2031.21     2159.11    446.32 o 
 -12   8   4      636.08      521.83    164.87 o 
 -11   8   4     2945.55     3160.33    264.74 o 
 -10   8   4     1227.08      905.34    234.80 o 
  -9   8   4     3590.56     3274.44    325.75 o 
  -8   8   4    11738.65    11062.87    516.13 o 
  -7   8   4     5988.27     5186.65    355.37 o 
  -6   8   4     5649.56     4786.86    325.75 o 
  -5   8   4     2098.46     1950.65    142.78 o 
  -4   8   4      320.11      299.11     93.66 o 
  -3   8   4    24256.92    24774.79    776.31 o 
  -2   8   4    12765.23    11252.66    649.39 o 
  -1   8   4     2194.12     2436.60    233.74 o 
   0   8   4     8709.08     8635.63    446.32 o 
   1   8   4     2280.52     2469.74    127.78 o 
   2   8   4    12614.59    13297.93    269.83 o 
   3   8   4    23612.32    24515.02    797.95 o 
   4   8   4      278.78      163.90     79.16 o 
   5   8   4     1952.84     1691.76    123.93 o 
   6   8   4     5527.39     5339.48    204.29 o 
   7   8   4     6846.31     7037.27    241.97 o 
   8   8   4    11805.39    12229.78    351.66 o 
   9   8   4     3569.12     3905.14    178.66 o 
  10   8   4     1383.16     1325.44    129.20 o 
  11   8   4     2627.40     2636.24    152.66 o 
  12   8   4      697.99      682.28    118.39 o 
  13   8   4     1880.92     2070.77    155.07 o 
 -12   9   4      784.43      435.75    266.52 o 
 -11   9   4      611.51      450.55    228.45 o 
 -10   9   4     7664.91     6885.21    482.28 o 
  -9   9   4     4562.65     3608.65    359.60 o 
  -8   9   4      662.57      579.58    203.07 o 
  -7   9   4      746.37      613.43    186.14 o 
  -6   9   4     1911.28     1719.72    241.14 o 
  -5   9   4     6317.67     5410.86    372.29 o 
  -4   9   4     7670.89     7605.28    306.71 o 
  -3   9   4     2095.26     1951.08    187.20 o 
  -2   9   4     1553.65     1491.47    141.64 o 
  -1   9   4     5203.34     5253.62    183.04 o 
   0   9   4      621.28      540.40    115.85 o 
   1   9   4     6079.55     6059.44    193.69 o 
   2   9   4     1349.37     1360.34    112.84 o 
   3   9   4     1920.97     1880.96    128.09 o 
   4   9   4     8076.79     8557.19    247.26 o 
   5   9   4     6103.11     6181.50    247.13 o 
   6   9   4     1961.04     1929.76    145.90 o 
   7   9   4      789.31      582.29    115.58 o 
   8   9   4      566.77      387.05    132.13 o 
   9   9   4     4800.04     4902.77    229.94 o 
  10   9   4     7753.88     8374.99    306.35 o 
  11   9   4      672.73      532.89    134.83 o 
  12   9   4      788.26      899.22    123.98 o 
 -12  10   4       42.69      -46.54    245.37 o 
 -11  10   4      603.37      471.71    230.56 o 
 -10  10   4      547.38      520.36    255.95 o 
  -9  10   4     2411.59     2221.03    298.25 o 
  -8  10   4     1829.49     1349.54    274.99 o 
  -7  10   4     3955.19     3348.47    323.64 o 
  -6  10   4      456.63      456.90    188.26 o 
  -5  10   4     4854.83     4945.50    372.29 o 
  -4  10   4     1774.90     1755.68    264.41 o 
  -3  10   4     7771.58     8306.32    607.08 o 
  -2  10   4     6043.69     6173.41    507.67 o 
  -1  10   4     8760.16     9214.52    337.63 o 
   0  10   4      998.37     1015.83    141.34 o 
   1  10   4     8771.59     9309.57    250.32 o 
   2  10   4     6103.75     6009.66    211.36 o 
   3  10   4     6871.27     6995.19    379.92 o 
   4  10   4     1761.51     1767.14    143.53 o 
   5  10   4     4544.21     4600.18    364.58 o 
   6  10   4      442.82      333.92    105.82 o 
   7  10   4     3818.48     3848.17    202.53 o 
   8  10   4     1855.30     1835.40    173.85 o 
   9  10   4     2279.22     2399.29    183.54 o 
  10  10   4      528.93      381.63    127.62 o 
  11  10   4      539.53      559.67    150.28 o 
  12  10   4       54.89      -22.59    113.42 o 
 -11  11   4     1306.96     1270.43    172.64 o 
 -10  11   4     1025.61      996.29    268.64 o 
  -9  11   4      742.43      590.16    251.72 o 
  -8  11   4      200.37      198.84    228.45 o 
  -7  11   4      929.43      799.57    228.45 o 
  -6  11   4     4215.80     4262.27    376.52 o 
  -5  11   4    10314.22     9178.16    520.36 o 
  -4  11   4     5439.23     5281.83    401.90 o 
  -3  11   4       34.06       52.88    179.80 o 
  -2  11   4     2885.33     2788.75    213.32 o 
  -1  11   4     3289.47     3346.89    227.11 o 
   0  11   4     2589.48     2522.20    158.16 o 
   1  11   4     3502.98     3746.98    182.61 o 
   2  11   4     2763.13     2426.85    190.31 o 
   3  11   4       24.34       73.93     92.52 o 
   4  11   4     5663.21     5655.38    336.74 o 
   5  11   4     9928.99    10562.69    410.60 o 
   6  11   4     3877.46     3478.87    193.79 o 
   7  11   4      795.95      765.91    128.94 o 
   8  11   4      241.02      119.53    115.42 o 
   9  11   4      587.34      419.60    135.48 o 
  10  11   4     1034.96      844.04    154.22 o 
  11  11   4     1392.53     1282.37    210.64 o 
 -10  12   4      289.77      205.18    134.38 o 
  -9  12   4      895.74      773.53    148.79 o 
  -8  12   4     1916.70     1759.91    287.68 o 
  -7  12   4       66.10      -48.65    190.37 o 
  -6  12   4     2169.40     2020.08    334.21 o 
  -5  12   4     2361.82     2648.32    334.21 o 
  -4  12   4      407.26      217.87    203.07 o 
  -3  12   4     1454.91     1400.31    268.64 o 
  -2  12   4     6523.80     7056.55    511.90 o 
  -1  12   4     1131.19     1144.87    124.24 o 
   0  12   4     4864.21     4691.47    486.51 o 
   1  12   4     1050.90      813.17    163.93 o 
   2  12   4     6290.27     6683.55    258.43 o 
   3  12   4     1468.06     1366.77    151.00 o 
   4  12   4      444.09      541.48    125.67 o 
   5  12   4     2269.88     2741.73    404.42 o 
   6  12   4     2147.36     1846.90    165.12 o 
   7  12   4       73.99     -113.04    113.04 o 
   8  12   4     1741.14     1695.04    175.37 o 
   9  12   4      969.07      988.39    190.17 o 
  10  12   4      395.49      601.68    221.05 o 
  -9  13   4     1356.77     1120.03    181.87 o 
  -8  13   4      814.56      836.36    154.25 o 
  -7  13   4      480.81      501.49    140.74 o 
  -6  13   4     1310.51     1543.76    168.50 o 
  -5  13   4      422.32      273.39    122.82 o 
  -4  13   4     1743.31     1791.08    176.87 o 
  -3  13   4     4255.88     4534.08    243.28 o 
  -2  13   4     3748.27     4254.84    233.77 o 
  -1  13   4     2750.12     2993.26    199.04 o 
   0  13   4     2120.46     2260.69    304.60 o 
   1  13   4     2727.14     3270.80    358.54 o 
   2  13   4     3516.58     3860.53    262.47 o 
   3  13   4     4256.54     4551.73    578.53 o 
   4  13   4     1820.51     1785.85    204.50 o 
   5  13   4      428.26      376.52    160.04 o 
   6  13   4     1314.97     1165.78    183.96 o 
   7  13   4      427.77      335.98    162.85 o 
   8  13   4      707.47      601.00    170.86 o 
   9  13   4     1466.98     1459.90    218.02 o 
  -7  14   4     3082.80     3031.44    227.26 o 
  -6  14   4       87.81      112.91    122.93 o 
  -5  14   4      434.41      188.54    125.26 o 
  -4  14   4     1581.85     1854.74    184.03 o 
  -3  14   4     3708.04     4613.20    257.75 o 
  -2  14   4     5010.64     5468.59    272.83 o 
  -1  14   4     2865.78     3062.28    273.77 o 
   0  14   4      698.33      869.22    163.39 o 
   1  14   4     2857.02     3210.72    269.18 o 
   2  14   4     5295.35     5469.18    396.61 o 
   3  14   4     3461.77     3498.59    273.74 o 
   4  14   4     1527.25     1754.81    209.34 o 
   5  14   4      413.39      491.60    170.43 o 
   6  14   4       67.91       56.57    144.51 o 
   7  14   4     2948.90     2943.97    263.93 o 
  -5  15   4     2365.97     2839.08    228.47 o 
  -4  15   4      719.83      786.93    159.47 o 
  -3  15   4      638.76      859.86    153.72 o 
  -2  15   4        4.68      -59.23    234.80 o 
  -1  15   4      877.51      875.84    232.68 o 
   0  15   4     2288.76     2572.98    271.10 o 
   1  15   4      754.09      772.07    285.56 o 
   2  15   4        6.98      119.51    150.27 o 
   3  15   4      769.56      896.31    197.37 o 
   4  15   4      679.26      817.03    200.36 o 
   5  15   4     2443.04     2588.60    259.48 o 
  -1  16   4      984.59     1222.59    252.72 o 
   0  16   4     2976.61     3688.49    354.31 o 
   1  16   4     1055.60     1144.29    243.68 o 
   1   0   5     4134.53     3724.96    213.86 o 
   2   0   5     2843.04     2717.03    108.32 o 
   3   0   5    48542.85    50998.58    931.20 o 
   4   0   5     1889.05     1884.82     87.77 o 
   5   0   5    10392.33    10414.28    350.00 o 
   7   0   5     1361.36     1299.08     76.42 o 
   8   0   5      670.00      619.36     68.94 o 
   9   0   5    20900.05    22495.28    483.70 o 
  10   0   5     1573.49     1550.82     98.65 o 
  11   0   5     8669.11     8443.12    539.71 o 
  12   0   5      435.86      319.91    119.44 o 
  13   0   5      632.57      603.02    163.82 o 
  14   0   5       14.54       -4.28    145.28 o 
  15   0   5     4492.91     4917.89    743.52 o 
 -15   1   5     2406.11     2559.04    267.13 o 
 -14   1   5      890.09      876.39    195.79 o 
 -13   1   5     1898.90     1576.42    197.67 o 
 -12   1   5     7494.46     7985.37    354.40 o 
 -11   1   5     2457.60     2397.63    165.87 o 
 -10   1   5     1890.40     1952.14    121.66 o 
  -9   1   5    10236.03    10700.95    398.75 o 
  -8   1   5     3281.85     3430.11    118.71 o 
  -7   1   5    14599.42    15305.67    641.39 o 
  -6   1   5    16797.77    17425.79    740.54 o 
  -5   1   5     1936.83     1954.54    154.84 o 
  -4   1   5     9959.94     9497.75    229.52 o 
  -3   1   5     5072.34     4907.98    169.65 o 
  -2   1   5     8054.78     7802.42    325.89 o 
  -1   1   5     1210.53     1182.27     48.72 o 
   0   1   5    19776.60    19163.76    379.50 o 
   1   1   5     1271.16     1264.14     94.88 o 
   3   1   5     5753.89     5862.81    254.18 o 
   4   1   5    10333.17    10691.68    216.49 o 
   5   1   5     2116.99     2134.95     93.43 o 
   6   1   5    17121.06    17989.15    286.71 o 
   7   1   5    14628.49    14886.18    453.41 o 
   8   1   5     3615.64     3679.10    119.14 o 
   9   1   5    10767.06    11194.86    350.63 o 
  10   1   5     1817.95     1755.03    104.51 o 
  11   1   5     2648.39     2755.89    131.86 o 
  12   1   5     7514.54     7677.08    277.55 o 
  13   1   5     1986.33     1954.81    217.59 o 
  14   1   5      847.79      854.13    189.80 o 
  15   1   5     2481.75     2424.28    262.50 o 
 -15   2   5        2.54      -35.17    163.23 o 
 -14   2   5        0.91      144.38    159.16 o 
 -13   2   5      395.50      223.14    159.96 o 
 -12   2   5     3870.61     3986.04    268.43 o 
 -11   2   5     2657.11     2616.07    215.66 o 
 -10   2   5     5800.55     5866.43    379.73 o 
  -9   2   5     2996.64     2891.95    173.92 o 
  -8   2   5     1783.23     1653.34     85.12 o 
  -7   2   5     2081.91     2143.02     86.53 o 
  -6   2   5    39712.01    41327.90   1809.43 o 
  -5   2   5     7632.81     7826.20    241.81 o 
  -4   2   5     1877.05     1845.40     88.61 o 
  -3   2   5     8680.73     8508.53    326.36 o 
  -2   2   5     6589.07     6754.31    166.66 o 
  -1   2   5    10702.64    10784.31    209.26 o 
   0   2   5   133075.61   136512.47   3300.25 o 
   1   2   5    10680.44    11075.10    352.64 o 
   2   2   5     6428.24     6803.42     99.27 o 
   3   2   5     8304.70     8251.27    377.62 o 
   4   2   5     1830.18     1832.05     73.14 o 
   5   2   5     7935.94     8520.08    155.03 o 
   6   2   5    39281.87    42700.46    504.12 o 
   7   2   5     2152.14     2152.73     96.18 o 
   8   2   5     1838.99     1692.20     92.72 o 
   9   2   5     2776.60     2720.07    117.43 o 
  10   2   5     5531.86     5414.17    185.21 o 
  11   2   5     2621.11     2636.93    143.29 o 
  12   2   5     3743.60     3840.28    213.57 o 
  13   2   5      334.46      317.75    130.73 o 
  14   2   5        0.66       53.75    159.29 o 
  15   2   5        2.78       52.88    173.67 o 
 -15   3   5       13.43       15.91    157.75 o 
 -14   3   5      961.69      935.02    190.70 o 
 -13   3   5        5.78      176.63    152.56 o 
 -12   3   5    10145.27    10402.75    551.03 o 
 -11   3   5     4750.33     4533.23    296.14 o 
 -10   3   5      607.10      537.91    140.50 o 
  -9   3   5     1853.34     1878.93    110.30 o 
  -8   3   5     6180.41     6381.13    442.70 o 
  -7   3   5     9015.44     9234.23    311.47 o 
  -6   3   5    18884.72    19213.07    919.50 o 
  -5   3   5     5486.64     5524.87    283.32 o 
  -4   3   5     5331.11     5216.79    192.66 o 
  -3   3   5    40012.51    38225.50   1412.81 o 
  -2   3   5     6126.00     5896.65    270.20 o 
  -1   3   5    16559.48    16817.18    605.35 o 
   0   3   5     5463.56     5075.81    240.83 o 
   1   3   5    16736.53    17713.26    623.75 o 
   2   3   5     5921.42     5630.90    113.89 o 
   3   3   5    39654.67    40370.73    637.68 o 
   4   3   5     5264.48     5652.58    146.22 o 
   5   3   5     5439.48     5911.78    129.31 o 
   6   3   5    18150.82    18470.60    647.48 o 
   7   3   5     9416.14     9811.71    259.01 o 
   8   3   5     6997.31     7446.54    172.70 o 
   9   3   5     1581.39     1545.24    100.27 o 
  10   3   5      549.33      474.02     83.00 o 
  11   3   5     4622.92     4652.03    193.39 o 
  12   3   5    10025.83    10572.05    352.31 o 
  13   3   5        2.68      -11.53    125.66 o 
  14   3   5     1083.13      979.15    158.05 o 
  15   3   5       32.60       19.10    170.43 o 
 -14   4   5     1264.74     1544.92    343.73 o 
 -13   4   5     1516.87     1771.07    219.73 o 
 -12   4   5     1661.57     2034.84    223.98 o 
 -11   4   5      442.05      280.59    136.09 o 
 -10   4   5     1952.83     1779.59    263.35 o 
  -9   4   5      138.89      144.78    117.24 o 
  -8   4   5      526.67      492.40     93.41 o 
  -7   4   5     7739.04     6986.71    518.51 o 
  -6   4   5     5459.90     5233.79    319.97 o 
  -5   4   5    10692.46    10355.85    372.02 o 
  -4   4   5     1635.00     1405.49     68.89 o 
  -3   4   5     5273.04     5160.86    161.51 o 
  -2   4   5      389.52      430.90     48.24 o 
  -1   4   5    28132.66    28187.85    616.43 o 
   0   4   5        0.75       49.29     71.64 o 
   1   4   5    28285.92    29406.47    509.58 o 
   2   4   5      401.03      373.64     50.12 o 
   3   4   5     5367.13     5893.72    132.72 o 
   4   4   5     1476.36     1359.04     71.84 o 
   5   4   5    10817.14    10856.82    487.23 o 
   6   4   5     5746.47     5865.00    167.25 o 
   7   4   5     7911.91     8090.98    231.62 o 
   8   4   5      486.05      523.67     76.33 o 
   9   4   5      254.57      147.21     76.69 o 
  10   4   5     1785.79     1854.35    115.62 o 
  11   4   5      495.73      500.84     92.18 o 
  12   4   5     1711.48     1916.06    132.54 o 
  13   4   5     1564.41     1571.33    147.82 o 
  14   4   5     1405.08     1439.37    171.86 o 
 -14   5   5      225.83       89.92    172.81 o 
 -13   5   5      750.19      789.10    205.18 o 
 -12   5   5     1879.57     2163.89    408.25 o 
 -11   5   5     2059.69     1876.07    262.29 o 
 -10   5   5     4265.20     4139.56    312.00 o 
  -9   5   5     5057.57     5276.37    373.35 o 
  -8   5   5      579.47      594.21    139.22 o 
  -7   5   5    15289.52    14094.02    347.00 o 
  -6   5   5     1430.71     1307.08    159.51 o 
  -5   5   5     4003.14     4034.91    197.55 o 
  -4   5   5    26428.86    26102.12    537.87 o 
  -3   5   5    51750.82    52315.20   1346.13 o 
  -2   5   5     2693.79     2789.64    113.58 o 
  -1   5   5    15230.46    14878.76    634.42 o 
   0   5   5     1773.98     1633.05    114.66 o 
   1   5   5    14796.08    15248.13    420.66 o 
   2   5   5     3000.73     3164.89    112.23 o 
   3   5   5    51702.44    55910.14    763.28 o 
   4   5   5    25664.33    26935.39    680.07 o 
   5   5   5     3815.95     4116.27    120.25 o 
   6   5   5     1516.24     1700.69     91.49 o 
   7   5   5    14958.83    15452.15    277.50 o 
   8   5   5      725.13      726.31     83.99 o 
   9   5   5     5417.06     5714.09    172.68 o 
  10   5   5     4114.07     4070.95    158.16 o 
  11   5   5     2153.81     2109.84    132.66 o 
  12   5   5     1943.78     2143.02    138.43 o 
  13   5   5      705.45      531.58    121.67 o 
  14   5   5      303.52      163.20    120.09 o 
 -14   6   5     1297.55     1413.51    353.25 o 
 -13   6   5      171.86      113.94    156.01 o 
 -12   6   5      901.25     1029.08    307.77 o 
 -11   6   5     1906.42     1894.35    381.81 o 
 -10   6   5     1260.74     1178.05    182.97 o 
  -9   6   5     1525.69     1443.32    169.26 o 
  -8   6   5     4567.26     4294.95    556.32 o 
  -7   6   5      388.83      319.59     98.60 o 
  -6   6   5    19230.26    16838.33    336.34 o 
  -5   6   5     1027.98      940.57     88.57 o 
  -4   6   5    13916.35    14452.17    651.23 o 
  -3   6   5      612.56      578.84     63.01 o 
  -2   6   5     5144.28     4688.74    279.29 o 
  -1   6   5      422.10      453.96     76.98 o 
   0   6   5   101576.19   102611.65   7673.60 o 
   1   6   5      512.98      515.48     62.57 o 
   2   6   5     5242.14     5112.67    187.77 o 
   3   6   5      573.45      704.51    105.98 o 
   4   6   5    14233.02    15269.43    418.38 o 
   5   6   5     1043.73     1111.14     88.74 o 
   6   6   5    18957.04    19239.01    270.48 o 
   7   6   5      329.00      226.20     73.59 o 
   8   6   5     4508.26     4548.72    153.01 o 
   9   6   5     1536.49     1563.54    119.69 o 
  10   6   5     1336.55     1348.12    111.31 o 
  11   6   5     1920.85     1959.83    132.30 o 
  12   6   5      977.32     1040.70    115.56 o 
  13   6   5      150.67      112.62     96.94 o 
  14   6   5     1370.10     1483.60    161.21 o 
 -13   7   5      342.72      371.30    169.55 o 
 -12   7   5     7246.72     7421.13    812.26 o 
 -11   7   5     4258.56     4221.71    460.07 o 
 -10   7   5     3538.56     3407.51    360.65 o 
  -9   7   5     1149.02      925.05    160.37 o 
  -8   7   5      436.19      378.63    194.60 o 
  -7   7   5     3533.64     2944.46    285.56 o 
  -6   7   5     7114.33     6594.42    227.63 o 
  -5   7   5     3625.70     3052.46    165.92 o 
  -4   7   5    10191.82     9817.32    217.76 o 
  -3   7   5     1261.88     1124.50     78.56 o 
  -2   7   5      171.02      192.17     59.35 o 
  -1   7   5      135.34      121.68     65.05 o 
   0   7   5       24.00       46.48     85.53 o 
   1   7   5       52.02      109.19     66.18 o 
   2   7   5      290.08      312.72     70.01 o 
   3   7   5     1281.78     1203.79    138.56 o 
   4   7   5     9872.98    10305.91    328.14 o 
   5   7   5     3536.14     3765.17    163.99 o 
   6   7   5     7032.60     7303.22    227.87 o 
   7   7   5     3933.90     3666.96    138.24 o 
   8   7   5      482.27      448.37     83.75 o 
   9   7   5     1084.29     1040.71    103.88 o 
  10   7   5     3544.94     3851.52    165.09 o 
  11   7   5     4065.62     4128.74    175.60 o 
  12   7   5     7174.87     7876.81    240.46 o 
  13   7   5      256.08      243.86    107.84 o 
 -13   8   5      360.87      412.23    192.67 o 
 -12   8   5      268.17      351.88    168.94 o 
 -11   8   5     1373.49     1254.36    283.45 o 
 -10   8   5     1978.60     1723.95    272.87 o 
  -9   8   5     3291.51     3158.10    323.64 o 
  -8   8   5      526.94      349.02    207.30 o 
  -7   8   5    10337.32     8666.27    444.21 o 
  -6   8   5     5506.07     4382.84    321.52 o 
  -5   8   5     1439.36     1255.54    137.07 o 
  -4   8   5     6888.81     6706.98    276.58 o 
  -3   8   5     4031.99     4009.60    160.01 o 
  -2   8   5     5943.13     6142.56    188.01 o 
  -1   8   5     2747.81     2544.98    132.91 o 
   0   8   5    16465.31    17714.47   2359.58 o 
   1   8   5     2765.06     2710.18    135.04 o 
   2   8   5     6933.84     6991.84    201.20 o 
   3   8   5     3966.86     4092.16    169.45 o 
   4   8   5     6589.59     6734.09    210.18 o 
   5   8   5     1563.06     1568.02    124.80 o 
   6   8   5     5242.20     5434.32    209.76 o 
   7   8   5    10549.43    10525.80    291.41 o 
   8   8   5      532.82      524.49    117.00 o 
   9   8   5     3297.77     3286.90    151.06 o 
  10   8   5     2038.24     2224.69    142.59 o 
  11   8   5     1425.44     1561.16    131.68 o 
  12   8   5      297.31      316.00    107.62 o 
  13   8   5      352.41      356.39    126.67 o 
 -12   9   5      750.03      833.42    262.29 o 
 -11   9   5     1413.28      964.56    260.18 o 
 -10   9   5      612.61      708.62    260.18 o 
  -9   9   5     4636.16     4093.05    374.40 o 
  -8   9   5      699.52      507.67    205.18 o 
  -7   9   5    10057.85     8025.34    442.09 o 
  -6   9   5     3141.77     3278.67    306.71 o 
  -5   9   5      309.35      437.86    177.68 o 
  -4   9   5     2913.28     2854.03    210.77 o 
  -3   9   5    16422.86    17355.20    816.49 o 
  -2   9   5     2052.47     1753.75    123.05 o 
  -1   9   5     5526.72     5675.14    192.62 o 
   0   9   5       93.52       27.18     99.91 o 
   1   9   5     5455.90     6242.86    201.65 o 
   2   9   5     2461.05     2467.29    201.63 o 
   3   9   5    15812.50    17256.98    669.73 o 
   4   9   5     3053.69     2922.05    159.88 o 
   5   9   5      337.09      338.59     91.98 o 
   6   9   5     3182.50     3433.72    178.32 o 
   7   9   5    10074.74    10534.45    304.97 o 
   8   9   5      832.42      789.31    129.35 o 
   9   9   5     4778.03     4903.63    237.99 o 
  10   9   5      632.90      680.23    123.43 o 
  11   9   5     1372.14     1341.61    145.70 o 
  12   9   5      722.96      646.68    122.72 o 
 -11  10   5      628.77      363.83    232.68 o 
 -10  10   5     1828.73     1434.15    306.71 o 
  -9  10   5      793.42      727.65    253.83 o 
  -8  10   5     1802.71     1662.60    283.45 o 
  -7  10   5      301.04      315.18    186.14 o 
  -6  10   5     3901.92     3183.48    321.52 o 
  -5  10   5     1544.88     1360.12    255.95 o 
  -4  10   5       39.06      164.99    158.65 o 
  -3  10   5       75.98       16.68    106.16 o 
  -2  10   5     1831.49     1662.11    175.54 o 
  -1  10   5     1095.49     1098.84    122.89 o 
   0  10   5    16327.90    18209.97    384.81 o 
   1  10   5     1168.12     1184.51    122.84 o 
   2  10   5     2217.98     2253.26    147.24 o 
   3  10   5       89.38      -72.33     87.90 o 
   4  10   5       30.84       40.80     86.83 o 
   5  10   5     1783.82     1640.54    140.65 o 
   6  10   5     4029.69     4063.06    204.19 o 
   7  10   5      283.58      149.41    107.67 o 
   8  10   5     1825.78     1686.76    157.44 o 
   9  10   5      717.67      586.65    132.68 o 
  10  10   5     1744.91     1893.27    162.29 o 
  11  10   5      665.03      692.68    136.70 o 
 -11  11   5      858.62      882.07    306.71 o 
 -10  11   5      269.41       93.07    215.76 o 
  -9  11   5      540.52      260.18    236.91 o 
  -8  11   5     3449.84     2705.43    338.44 o 
  -7  11   5      501.99      391.33    203.07 o 
  -6  11   5     5390.91     4856.66    414.59 o 
  -5  11   5     2073.04     2111.04    313.06 o 
  -4  11   5     1617.84     1387.62    255.95 o 
  -3  11   5      740.33      592.28    209.41 o 
  -2  11   5     4295.79     4164.54    560.55 o 
  -1  11   5     4497.38     5102.02    279.10 o 
   0  11   5      991.94     1094.38    125.41 o 
   1  11   5     4332.67     4720.85    357.58 o 
   2  11   5     4296.94     4340.27    283.75 o 
   3  11   5      707.67      582.46    110.57 o 
   4  11   5     1742.44     1548.70    144.28 o 
   5  11   5     1740.69     1730.67    154.52 o 
   6  11   5     5296.24     5364.04    236.59 o 
   7  11   5      477.01      351.57    123.69 o 
   8  11   5     3686.65     3854.74    220.29 o 
   9  11   5      550.28      574.14    138.36 o 
  10  11   5      262.37       94.94    128.52 o 
  11  11   5      879.73      953.96    148.72 o 
 -10  12   5     1217.03     1298.78    321.52 o 
  -9  12   5      155.81      -21.15    207.30 o 
  -8  12   5      606.15      549.97    228.45 o 
  -7  12   5     1518.82      937.07    251.72 o 
  -6  12   5     2229.89     2187.19    342.67 o 
  -5  12   5     2848.30     2940.23    357.48 o 
  -4  12   5     1079.45     1201.47    266.52 o 
  -3  12   5     1414.80     1425.69    277.10 o 
  -2  12   5      370.55      520.66    157.20 o 
  -1  12   5     5956.53     6438.00    514.01 o 
   0  12   5     2172.75     2129.48    204.06 o 
   1  12   5     6022.12     6161.25    332.18 o 
   2  12   5      377.87      365.65    117.94 o 
   3  12   5     1407.30     1457.31    151.59 o 
   4  12   5     1006.58     1029.25    140.25 o 
   5  12   5     2831.89     2735.85    263.94 o 
   6  12   5     2433.14     2648.29    186.38 o 
   7  12   5     1531.18     1293.09    157.50 o 
   8  12   5      626.19      521.34    138.64 o 
   9  12   5      262.91      374.70    136.29 o 
  10  12   5     1086.35     1233.52    177.71 o 
  -8  13   5      264.28       31.73    209.41 o 
  -7  13   5     2417.25     2254.88    340.56 o 
  -6  13   5      592.67      478.05    249.60 o 
  -5  13   5      177.63      226.33    234.80 o 
  -4  13   5     3576.45     3845.56    418.82 o 
  -3  13   5     2297.04     3132.72    387.09 o 
  -2  13   5      817.34      647.27    302.48 o 
  -1  13   5       85.35       73.71    152.39 o 
   0  13   5       73.52     -112.36    116.05 o 
   1  13   5       50.14      167.53    144.99 o 
   2  13   5      839.78      916.56    144.92 o 
   3  13   5     2238.68     2421.40    185.06 o 
   4  13   5     3637.94     4177.56    258.29 o 
   5  13   5      242.73      178.49    116.78 o 
   6  13   5      572.46      564.18    136.32 o 
   7  13   5     2318.93     2378.25    191.29 o 
   8  13   5      352.13      297.04    135.49 o 
  -7  14   5      800.54     1059.54    181.21 o 
  -6  14   5      619.45      511.99    140.79 o 
  -5  14   5     1805.86     1924.43    188.19 o 
  -4  14   5      124.84      130.74    125.61 o 
  -3  14   5      802.81      894.44    154.69 o 
  -2  14   5      255.95      475.94    277.10 o 
  -1  14   5       61.70     -165.15    165.15 o 
   0  14   5     4459.56     5508.24    324.06 o 
   1  14   5       56.06      147.18    164.45 o 
   2  14   5      296.44      210.57    155.36 o 
   3  14   5      716.75      721.30    222.10 o 
   4  14   5      127.33      165.28    151.15 o 
   5  14   5     1867.09     2144.65    429.40 o 
   6  14   5      554.24      513.83    177.24 o 
   7  14   5      845.30      925.97    199.34 o 
  -5  15   5      739.30      894.39    166.71 o 
  -4  15   5     2233.49     2641.45    236.95 o 
  -3  15   5       25.75       80.38    291.91 o 
  -2  15   5      113.46      -97.30    285.56 o 
  -1  15   5      212.22      289.53    287.68 o 
   0  15   5       51.33       51.40    183.22 o 
   1  15   5      169.67        6.25    163.01 o 
   2  15   5      180.70      249.13    170.67 o 
   3  15   5       21.12     -117.21    169.22 o 
   4  15   5     2133.23     2476.54    287.68 o 
   5  15   5      724.06      828.09    201.14 o 
   0   0   6    52756.37    49284.50   1501.84 o 
   1   0   6     1753.03     1768.11     74.27 o 
   2   0   6     5974.65     5939.80    265.96 o 
   3   0   6    53294.24    55468.16   1512.06 o 
   4   0   6    11412.99    11182.46    226.64 o 
   5   0   6       11.86      -37.41     46.97 o 
   6   0   6    26171.75    28200.68    683.01 o 
   7   0   6     6542.64     6609.87    210.93 o 
   8   0   6       38.72       36.83     60.98 o 
   9   0   6       72.70       78.47     68.06 o 
  10   0   6     6652.54     7225.86    381.59 o 
  11   0   6      477.84      328.11    107.71 o 
  12   0   6     6205.10     5790.95    495.43 o 
  13   0   6      105.60       15.47    141.34 o 
  14   0   6       15.28      -42.92    202.01 o 
  15   0   6     2137.74     1966.49    256.36 o 
 -15   1   6      844.83      859.49    202.57 o 
 -14   1   6     1379.41     1278.11    212.95 o 
 -13   1   6     1573.46     1422.72    205.37 o 
 -12   1   6     2615.97     2731.32    323.64 o 
 -11   1   6      529.69      635.93    121.89 o 
 -10   1   6       65.41       96.95     80.89 o 
  -9   1   6     5609.78     5800.00    207.29 o 
  -8   1   6     3660.66     3682.43    138.58 o 
  -7   1   6    15053.47    15487.73    781.83 o 
  -6   1   6    11969.98    12406.62    420.46 o 
  -5   1   6     2355.40     2304.04     94.08 o 
  -4   1   6     1406.43     1263.07     63.42 o 
  -3   1   6    20587.31    19687.78    564.59 o 
  -1   1   6     2314.68     1913.47    106.31 o 
   0   1   6     8494.28     8179.83    408.31 o 
   3   1   6    20536.50    20503.33    324.91 o 
   4   1   6     1319.53     1192.83     63.09 o 
   5   1   6     2464.71     2465.55     87.02 o 
   6   1   6    11575.36    12058.80    293.42 o 
   7   1   6    15520.59    16540.23    498.90 o 
   8   1   6     3733.18     3670.70    141.44 o 
   9   1   6     6074.99     6065.33    385.32 o 
  10   1   6       40.79       58.64     75.48 o 
  11   1   6      488.57      332.50     96.97 o 
  12   1   6     2648.37     2612.40    188.00 o 
  13   1   6     1469.43     1369.71    168.90 o 
  14   1   6     1387.90     1265.00    240.08 o 
  15   1   6      836.31      709.72    195.67 o 
 -14   2   6       55.60       30.84    150.71 o 
 -13   2   6     2616.62     2752.99    243.75 o 
 -12   2   6       83.21       94.50    148.05 o 
 -11   2   6     1896.93     1705.78    189.71 o 
 -10   2   6      200.11      176.52    104.09 o 
  -9   2   6     1122.41     1020.30     98.76 o 
  -8   2   6     1066.34     1099.64     79.13 o 
  -7   2   6      529.02      526.37     64.25 o 
  -6   2   6     6247.42     6236.67    288.61 o 
  -5   2   6    23673.53    24036.41    786.19 o 
  -4   2   6     8516.57     8369.76    200.71 o 
  -3   2   6     6836.60     6444.50    381.31 o 
  -2   2   6    14274.22    14048.83    476.60 o 
  -1   2   6    12000.30    11348.07    454.54 o 
   0   2   6     8124.51     7995.91    459.73 o 
   1   2   6    11925.29    11021.58    277.95 o 
   2   2   6    14354.19    14928.35    493.58 o 
   3   2   6     7193.97     6713.10    308.70 o 
   4   2   6     8569.05     8826.24    142.36 o 
   5   2   6    24277.68    24461.58    907.18 o 
   6   2   6     6552.35     6781.35    169.67 o 
   7   2   6      545.01      589.56     69.86 o 
   8   2   6     1009.72      977.35     80.10 o 
   9   2   6     1186.13     1206.52     91.46 o 
  10   2   6      227.93      208.92     75.51 o 
  11   2   6     1988.28     2082.36    143.32 o 
  12   2   6       95.87        8.23    121.25 o 
  13   2   6     2362.90     2117.82    181.67 o 
  14   2   6       74.49       12.02    145.28 o 
 -14   3   6     1091.14     1144.05    196.58 o 
 -13   3   6     1394.46     1410.89    201.51 o 
 -12   3   6     2656.77     2430.09    406.13 o 
 -11   3   6     1177.24     1308.25    173.44 o 
 -10   3   6     2985.41     2869.35    218.02 o 
  -9   3   6     9029.37     8789.21    368.51 o 
  -8   3   6    10374.90    10719.47    396.30 o 
  -7   3   6     4927.43     4826.65    227.43 o 
  -6   3   6     5996.70     6134.48    305.85 o 
  -5   3   6     8014.18     8163.25    283.16 o 
  -3   3   6    45413.46    43912.57   1747.17 o 
  -2   3   6     9575.97     9288.04    503.46 o 
  -1   3   6      114.96       65.90     42.94 o 
   0   3   6     5121.71     4945.44    181.97 o 
   1   3   6      276.38      238.36     39.50 o 
   2   3   6     9590.93     9688.78    200.29 o 
   3   3   6    45402.69    45917.51   1627.20 o 
   4   3   6      646.08      573.90     55.70 o 
   5   3   6     8813.02     8897.73    169.34 o 
   6   3   6     5841.18     6215.93    227.05 o 
   7   3   6     4961.75     5102.73    199.75 o 
   8   3   6    10602.61    11216.16    278.92 o 
   9   3   6     9008.50     9342.23    232.56 o 
  10   3   6     2892.55     2983.34    133.11 o 
  11   3   6     1272.85     1317.67    111.45 o 
  12   3   6     2582.50     2646.05    141.36 o 
  13   3   6     1550.10     1787.23    179.12 o 
  14   3   6     1234.21     1470.51    177.01 o 
 -14   4   6      578.31      578.35    177.31 o 
 -13   4   6      604.59      482.28    167.15 o 
 -12   4   6     1142.98      789.27    179.41 o 
 -11   4   6      321.47      211.64    139.08 o 
 -10   4   6     3064.62     3176.10    492.86 o 
  -9   4   6     3892.71     3646.49    273.66 o 
  -8   4   6     5207.14     4646.75    430.39 o 
  -7   4   6      121.21       91.36     75.67 o 
  -6   4   6    14194.29    13843.59    674.13 o 
  -5   4   6     4466.44     4148.83    292.49 o 
  -4   4   6     3600.51     3339.29    151.53 o 
  -3   4   6    10123.88    10097.44    289.19 o 
  -2   4   6      932.12      903.13     74.77 o 
  -1   4   6     3647.94     3395.42    104.67 o 
   0   4   6    85781.70    89163.01   1289.06 o 
   1   4   6     3645.24     3493.47     97.61 o 
   2   4   6      861.41      857.96     69.61 o 
   3   4   6     9917.51    10331.71    309.89 o 
   5   4   6     4486.44     4332.54    222.06 o 
   6   4   6    14615.57    15361.67    225.96 o 
   7   4   6      129.91       95.58     61.54 o 
   8   4   6     5657.28     5590.40    159.46 o 
   9   4   6     3751.54     3642.26    141.46 o 
  10   4   6     3088.75     3164.21    210.45 o 
  11   4   6      292.92      248.22     90.46 o 
  12   4   6     1219.86     1090.22    117.53 o 
  13   4   6      557.60      465.98    120.46 o 
  14   4   6      575.80      413.14    149.73 o 
 -14   5   6       12.28      -68.17    155.49 o 
 -13   5   6      808.46      745.26    187.59 o 
 -12   5   6     4782.30     4980.29    620.83 o 
 -11   5   6      767.36     1015.20    170.49 o 
 -10   5   6     3580.28     3031.40    319.41 o 
  -9   5   6     3883.00     3551.68    664.20 o 
  -8   5   6     8617.71     8051.21    401.47 o 
  -7   5   6      867.83      827.74    135.27 o 
  -6   5   6     1676.99     1507.90    131.86 o 
  -5   5   6     1774.07     1556.64     79.75 o 
  -4   5   6      733.22      581.95     61.90 o 
  -3   5   6     5900.35     5849.95    181.05 o 
  -2   5   6    13656.14    13841.94    411.26 o 
  -1   5   6    12012.48    12649.55    411.50 o 
   0   5   6     1912.09     1746.07     85.18 o 
   1   5   6    11869.98    13153.79    196.01 o 
   2   5   6    14287.22    14563.99    209.80 o 
   3   5   6     5957.52     5983.12    145.87 o 
   4   5   6      566.92      531.42     68.77 o 
   5   5   6     1699.95     1837.42     92.65 o 
   6   5   6     1942.60     1873.44     97.01 o 
   7   5   6      827.47      803.13     83.14 o 
   8   5   6     8102.72     8068.99    332.60 o 
   9   5   6     3877.06     3744.26    149.94 o 
  10   5   6     3527.72     3473.49    157.82 o 
  11   5   6      699.60      702.59    104.11 o 
  12   5   6     4882.19     5419.73    210.64 o 
  13   5   6      654.10      626.53    121.77 o 
  14   5   6       12.23      117.69    149.65 o 
 -13   6   6     1247.25     1162.31    218.93 o 
 -12   6   6      235.64      168.85    153.59 o 
 -11   6   6     1237.80     1139.36    288.73 o 
 -10   6   6     1043.67     1023.89    164.20 o 
  -9   6   6     4229.94     3792.97    400.84 o 
  -8   6   6     7216.65     7426.30    563.72 o 
  -7   6   6      290.95      258.65    104.49 o 
  -6   6   6     2366.57     1989.44    144.31 o 
  -5   6   6    20903.73    19852.91    606.51 o 
  -4   6   6     1694.44     1756.50     88.72 o 
  -3   6   6     6788.94     6356.90    335.84 o 
  -2   6   6    14961.95    15659.24    337.98 o 
  -1   6   6     3592.79     3133.14    205.48 o 
   0   6   6     8921.74     8974.22    186.24 o 
   1   6   6     3108.16     2906.83    104.90 o 
   2   6   6    14805.16    15266.82    432.28 o 
   3   6   6     6574.37     6210.00    292.49 o 
   4   6   6     1837.35     1848.53    100.74 o 
   5   6   6    20761.19    21913.30    570.28 o 
   6   6   6     2783.64     2918.31    157.93 o 
   7   6   6      262.38      302.36     75.40 o 
   8   6   6     7414.03     7706.98    194.97 o 
   9   6   6     4144.87     4304.88    159.81 o 
  10   6   6      990.08      955.23    101.33 o 
  11   6   6     1185.41     1003.47    110.64 o 
  12   6   6      228.76      205.96     97.19 o 
  13   6   6     1332.48     1490.13    136.24 o 
 -13   7   6     1191.36     1107.77    204.90 o 
 -12   7   6      441.52      686.74    177.12 o 
 -11   7   6       45.28        2.12    148.08 o 
 -10   7   6     1365.48     1196.21    174.06 o 
  -9   7   6     5413.12     4628.21    363.83 o 
  -8   7   6      925.27      590.16    186.14 o 
  -7   7   6    11402.64    10108.88    469.59 o 
  -6   7   6     4114.24     3367.45    209.41 o 
  -5   7   6     1093.42      949.27    122.42 o 
  -4   7   6     2327.19     2284.66    125.69 o 
  -3   7   6    12629.45    13392.37    532.77 o 
  -2   7   6     3886.28     3567.59    259.52 o 
  -1   7   6     3529.10     3480.33    123.13 o 
   0   7   6     1034.49     1117.64     80.74 o 
   1   7   6     3688.91     3909.07    128.83 o 
   2   7   6     4133.94     4053.19    134.23 o 
   3   7   6    12751.31    14216.23    244.21 o 
   4   7   6     2181.44     2263.78    116.87 o 
   5   7   6     1143.63     1168.55     99.63 o 
   6   7   6     4241.05     4371.70    163.34 o 
   7   7   6    11147.42    12406.55    273.07 o 
   8   7   6      896.48      850.64     99.75 o 
   9   7   6     5531.00     6234.17    192.87 o 
  10   7   6     1462.37     1588.78    124.30 o 
  11   7   6       57.88      -30.41     85.94 o 
  12   7   6      461.19      460.11    106.94 o 
  13   7   6     1304.06     1240.29    137.30 o 
 -12   8   6     3033.22     2771.01    365.94 o 
 -11   8   6     1364.61      884.18    266.52 o 
 -10   8   6     1861.96     1544.15    264.41 o 
  -9   8   6     1789.70     1076.67    239.03 o 
  -8   8   6     2258.60     1872.02    270.75 o 
  -7   8   6      820.84      509.78    181.91 o 
  -6   8   6     5250.57     4814.36    336.33 o 
  -5   8   6     4474.32     4525.08    212.00 o 
  -4   8   6     2078.06     1876.42    127.94 o 
  -3   8   6    11683.33    11664.02    317.19 o 
  -2   8   6     1888.99     2030.30    107.77 o 
  -1   8   6     1390.29     1204.32     93.99 o 
   0   8   6    11309.01    11231.93    617.34 o 
   1   8   6     1366.73     1218.33    102.59 o 
   2   8   6     2016.42     1971.78    116.02 o 
   3   8   6    12181.82    12353.03    504.42 o 
   4   8   6     1957.83     1821.27    113.94 o 
   5   8   6     4414.17     4626.08    167.14 o 
   6   8   6     5203.26     5803.38    195.53 o 
   7   8   6      699.72      550.24    109.99 o 
   8   8   6     2287.71     2570.65    156.62 o 
   9   8   6     1852.21     1871.49    144.70 o 
  10   8   6     1799.75     1926.24    135.64 o 
  11   8   6     1424.31     1535.15    130.33 o 
  12   8   6     2869.83     3272.36    173.74 o 
 -12   9   6     2202.54     1679.53    315.18 o 
 -11   9   6     1845.29     1427.81    285.56 o 
 -10   9   6       12.93     -181.91    215.76 o 
  -9   9   6     1234.40     1051.29    262.29 o 
  -8   9   6     3523.45     2531.98    317.29 o 
  -7   9   6     1044.91      613.43    219.99 o 
  -6   9   6     3832.37     3437.32    334.21 o 
  -5   9   6     2625.57     2117.39    266.52 o 
  -4   9   6     1068.70      964.63    144.86 o 
  -3   9   6       16.29      -39.30     81.75 o 
  -2   9   6     2510.01     2460.77    124.12 o 
  -1   9   6     4394.81     4141.07    262.87 o 
   0   9   6     6356.47     6717.39    249.54 o 
   1   9   6     4182.95     4447.21    177.59 o 
   2   9   6     2605.32     2570.08    144.45 o 
   3   9   6       61.70       15.43     84.50 o 
   4   9   6     1158.34     1226.94    120.06 o 
   5   9   6     2545.62     2489.95    155.35 o 
   6   9   6     4086.49     4705.49    188.25 o 
   7   9   6     1115.78     1121.72    120.04 o 
   8   9   6     3522.96     3379.54    192.35 o 
   9   9   6     1211.46     1295.45    135.04 o 
  10   9   6       17.92       38.04    100.85 o 
  11   9   6     1897.51     1979.47    163.94 o 
  12   9   6     2150.90     2115.88    173.39 o 
 -11  10   6        6.37      243.26    228.45 o 
 -10  10   6      962.92      634.58    274.99 o 
  -9  10   6      395.47      566.89    222.10 o 
  -8  10   6     1260.96     1110.52    245.37 o 
  -7  10   6      773.09      549.97    205.18 o 
  -6  10   6     3507.62     3285.02    342.67 o 
  -5  10   6     5292.99     5412.98    408.25 o 
  -4  10   6     8227.64     7822.27    467.48 o 
  -3  10   6     1158.88     1246.59    169.18 o 
  -2  10   6     4249.67     4342.53    196.02 o 
  -1  10   6     3169.62     3149.41    146.25 o 
   0  10   6     6148.88     6364.23    520.16 o 
   1  10   6     3119.98     3179.19    166.53 o 
   2  10   6     4133.18     3950.58    183.06 o 
   3  10   6     1194.38     1037.35    119.52 o 
   4  10   6     8080.32     8548.74    739.17 o 
   5  10   6     5174.73     5004.35    210.90 o 
   6  10   6     3549.82     3866.30    200.86 o 
   7  10   6      727.98      579.05    109.39 o 
   8  10   6     1173.13     1242.34    128.67 o 
   9  10   6      298.37      266.17    108.91 o 
  10  10   6     1020.29     1087.49    137.29 o 
  11  10   6        4.39     -115.13    115.13 o 
 -10  11   6       23.87      -21.15    249.60 o 
  -9  11   6      887.24     1019.56    285.56 o 
  -8  11   6     1023.53      865.15    272.87 o 
  -7  11   6     1358.15     1165.51    270.75 o 
  -6  11   6     1058.33      695.92    228.45 o 
  -5  11   6     1857.17     1707.02    285.56 o 
  -4  11   6     3130.33     2792.16    323.64 o 
  -3  11   6    12291.73    12866.98    326.34 o 
  -2  11   6     1308.23     1083.18    133.97 o 
  -1  11   6      465.89      397.47    154.93 o 
   0  11   6     4343.74     4810.85    205.33 o 
   1  11   6      649.23      735.08    119.75 o 
   2  11   6     1389.54     1499.08    141.77 o 
   3  11   6    11949.31    13383.89    336.59 o 
   4  11   6     3410.13     3567.58    204.70 o 
   5  11   6     1835.84     1796.50    203.27 o 
   6  11   6      990.00      956.77    143.94 o 
   7  11   6     1381.37     1517.48    161.46 o 
   8  11   6      935.45      990.15    133.18 o 
   9  11   6      845.29     1013.84    137.64 o 
  10  11   6       69.87       96.78    113.01 o 
  -9  12   6      268.69      169.22    224.22 o 
  -8  12   6       24.58      120.57    209.41 o 
  -7  12   6        0.46       42.31    205.18 o 
  -6  12   6     1242.99     1030.14    270.75 o 
  -5  12   6     1277.36     1317.81    304.60 o 
  -4  12   6     2482.45     2620.82    334.21 o 
  -3  12   6     3433.32     3724.99    393.44 o 
  -2  12   6     1182.76     1443.26    233.74 o 
  -1  12   6      569.49      645.08    169.66 o 
   0  12   6     7858.02     9431.40    361.49 o 
   1  12   6      616.83      607.33    126.54 o 
   2  12   6     1116.70     1025.55    137.02 o 
   3  12   6     3610.87     3832.35    210.77 o 
   4  12   6     2198.19     2470.93    179.11 o 
   5  12   6     1248.86     1338.89    154.22 o 
   6  12   6     1152.24     1175.84    155.95 o 
   7  12   6        0.84       -4.59    112.28 o 
   8  12   6       11.93       58.86    111.70 o 
   9  12   6      328.29      251.03    118.91 o 
  -8  13   6      470.12      414.59    239.03 o 
  -7  13   6     1776.28     1582.22    340.56 o 
  -6  13   6       84.85       40.19    262.29 o 
  -5  13   6     1066.70      837.65    281.33 o 
  -4  13   6      877.14      930.72    268.64 o 
  -3  13   6      187.82       90.96    234.80 o 
  -2  13   6     1446.57     2111.04    384.98 o 
  -1  13   6     5360.01     5821.00    647.27 o 
   0  13   6        0.98     -148.22    208.35 o 
   1  13   6     5215.88     5838.15    473.82 o 
   2  13   6     1458.21     1752.92    274.99 o 
   3  13   6      187.39      246.96    134.59 o 
   4  13   6      836.90      916.85    185.02 o 
   5  13   6      979.39     1167.98    183.00 o 
   6  13   6      107.35      169.94    145.82 o 
   7  13   6     1807.95     1908.14    227.27 o 
   8  13   6      429.54      341.91    160.79 o 
  -6  14   6     1159.48     1685.87    346.90 o 
  -5  14   6     1000.24     1408.77    349.02 o 
  -4  14   6     1404.76     1664.72    351.14 o 
  -3  14   6     2881.85     2751.97    416.71 o 
  -2  14   6     3378.88     3179.25    414.59 o 
  -1  14   6      326.47      190.37    279.22 o 
   0  14   6     4810.10     5423.75    346.69 o 
   1  14   6      285.18      406.13    262.29 o 
   2  14   6     3342.96     3001.57    374.40 o 
   3  14   6     3009.10     2580.33    238.63 o 
   4  14   6     1493.92     1536.46    216.86 o 
   5  14   6      988.52      977.44    204.13 o 
   6  14   6     1232.57     1270.28    206.34 o 
  -4  15   6      129.82      169.52    151.43 o 
  -3  15   6      787.63      753.04    310.94 o 
  -2  15   6      487.12      433.63    329.98 o 
  -1  15   6       24.66      129.03    274.99 o 
   0  15   6      848.66      979.37    357.48 o 
   1  15   6       26.94      -95.19    239.03 o 
   2  15   6      588.72     1112.63    302.48 o 
   3  15   6      865.80     1025.91    294.02 o 
   4  15   6      129.99       97.30    249.60 o 
   1   0   7    43216.73    41769.98    276.87 o 
   2   0   7     2859.36     2645.25    121.30 o 
   3   0   7      133.39      141.94     42.14 o 
   4   0   7    23403.18    23057.51    507.35 o 
   5   0   7     7550.76     7173.39    230.09 o 
   6   0   7       31.72      -21.67     51.85 o 
   7   0   7    11148.71    12211.91    363.36 o 
   8   0   7     5302.21     5223.85    247.79 o 
   9   0   7       12.97      -61.53     65.88 o 
  10   0   7    13752.49    13897.84    433.85 o 
  11   0   7     1229.95     1147.12    119.33 o 
  12   0   7       47.67       11.61    110.09 o 
  13   0   7     3601.17     3811.95    276.37 o 
  14   0   7      564.63      617.56    177.69 o 
 -14   1   7     1640.82     1791.37    225.79 o 
 -13   1   7     1069.58     1049.12    261.24 o 
 -12   1   7     1667.76     1477.59    187.20 o 
 -11   1   7     2402.57     2352.27    214.91 o 
 -10   1   7     9496.02     9652.79    296.76 o 
  -9   1   7      448.96      445.17     89.70 o 
  -8   1   7     5979.30     5913.03    151.60 o 
  -7   1   7     8712.19     8972.53    307.94 o 
  -6   1   7     5639.45     5632.06    235.73 o 
  -5   1   7    25355.18    26131.53    543.04 o 
  -4   1   7     3616.01     3206.99    138.53 o 
  -3   1   7     1000.17      949.01     70.32 o 
  -2   1   7     9188.62     8717.61    246.91 o 
  -1   1   7    29826.59    29924.59    242.57 o 
   0   1   7     3539.45     3182.50     84.72 o 
   1   1   7    28894.25    28437.40    741.91 o 
   2   1   7     9738.40    10080.72    209.21 o 
   3   1   7      938.73      932.36     57.55 o 
   4   1   7     3662.39     3413.69    152.05 o 
   5   1   7    25796.86    27574.54   1109.05 o 
   6   1   7     6002.47     6049.12    230.41 o 
   7   1   7     8472.99     8258.54    417.29 o 
   8   1   7     5850.76     5827.19    154.11 o 
   9   1   7      488.85      548.57     82.59 o 
  10   1   7     9287.52     9252.24    467.05 o 
  11   1   7     2181.12     2055.01    141.18 o 
  12   1   7     1510.36     1391.45    209.81 o 
  13   1   7      958.60      742.51    139.68 o 
  14   1   7     1653.36     1455.13    213.87 o 
 -14   2   7      723.52      856.15    175.36 o 
 -13   2   7      751.86      668.56    166.17 o 
 -12   2   7     1637.03     1289.30    177.12 o 
 -11   2   7     4351.61     4376.00    318.35 o 
 -10   2   7     1388.19     1280.14    111.45 o 
  -9   2   7     1996.20     2018.54    117.69 o 
  -8   2   7    11481.48    12261.22    458.27 o 
  -7   2   7     1111.03     1179.02     80.64 o 
  -6   2   7    10488.60    10054.08    275.81 o 
  -5   2   7     6031.81     6087.91    269.89 o 
  -4   2   7    33100.48    31976.05   1046.57 o 
  -3   2   7      928.66      816.78     58.03 o 
  -2   2   7    70811.92    70022.38   1279.37 o 
  -1   2   7    12062.15    11303.79    162.90 o 
   0   2   7     4744.59     4764.85    147.92 o 
   1   2   7    12313.90    11956.17    833.46 o 
   2   2   7    69550.94    68696.45   2815.13 o 
   3   2   7     1001.69      902.50     58.28 o 
   4   2   7    32448.21    33629.95   1097.33 o 
   5   2   7     6374.31     6352.55    137.05 o 
   6   2   7    11012.25    11897.64    194.08 o 
   7   2   7     1137.62     1089.66     84.25 o 
   8   2   7    11329.16    11995.20    306.55 o 
   9   2   7     1987.33     1986.66    112.40 o 
  10   2   7     1229.93     1193.23    105.77 o 
  11   2   7     4279.53     4457.98    258.59 o 
  12   2   7     1542.65     1328.08    159.02 o 
  13   2   7      813.65      662.82    146.30 o 
  14   2   7      707.85      606.33    149.24 o 
 -14   3   7     1757.56     1431.92    216.13 o 
 -13   3   7      144.68      -39.17    144.51 o 
 -12   3   7      165.54      108.56    145.95 o 
 -11   3   7     5128.52     5214.44    365.94 o 
 -10   3   7     9810.51     9313.61    775.27 o 
  -9   3   7     4468.16     4432.76    242.72 o 
  -8   3   7      578.71      647.89     85.76 o 
  -7   3   7     8110.04     8092.22    388.02 o 
  -6   3   7     1078.57      932.87     74.03 o 
  -5   3   7    18582.35    18766.70    641.37 o 
  -4   3   7    19575.27    19355.33    610.62 o 
  -3   3   7     3232.20     2760.35    152.68 o 
  -2   3   7    11415.24    11267.33    537.96 o 
  -1   3   7    12436.27    11727.12    628.64 o 
   0   3   7     1339.19     1322.27     92.18 o 
   1   3   7    12697.31    12507.22    153.28 o 
   2   3   7    12287.59    12444.96    523.61 o 
   4   3   7    20271.22    21213.39    279.36 o 
   5   3   7    17306.94    17301.83    408.78 o 
   6   3   7     1172.42     1110.43     79.55 o 
   7   3   7     8217.90     8541.20    180.79 o 
   8   3   7      401.19      424.24     74.07 o 
   9   3   7     4517.39     4746.40    156.16 o 
  10   3   7    10012.16    10515.51    352.99 o 
  11   3   7     5334.70     5795.37    187.58 o 
  12   3   7       96.92       81.09     87.51 o 
  13   3   7      278.69      211.84    135.48 o 
  14   3   7     1685.41     1411.08    183.99 o 
 -14   4   7     2602.46     2510.47    251.23 o 
 -13   4   7     2520.26     2484.70    698.04 o 
 -12   4   7       44.28       -1.78    132.89 o 
 -11   4   7     1490.46     1213.10    181.73 o 
 -10   4   7      470.59      398.73    129.06 o 
  -9   4   7      692.10      738.58    130.71 o 
  -8   4   7      831.93      902.61    175.85 o 
  -7   4   7    10025.40     9336.32    555.30 o 
  -6   4   7      915.34      739.97     71.61 o 
  -5   4   7     3985.56     3716.52    196.01 o 
  -4   4   7     5658.58     5223.45    384.08 o 
  -3   4   7       71.49       82.80     58.46 o 
  -2   4   7    18458.65    19280.47    485.75 o 
  -1   4   7    34876.72    34939.10   1134.27 o 
   0   4   7      267.61      296.09     49.96 o 
   1   4   7    34238.81    34109.02   1742.95 o 
   2   4   7    19113.18    18988.75    460.12 o 
   3   4   7       50.28      -15.61     50.68 o 
   4   4   7     5319.41     5095.21    203.33 o 
   5   4   7     3995.18     4016.72    120.02 o 
   6   4   7      688.81      676.88     72.46 o 
   7   4   7     9745.64    10106.05    198.27 o 
   8   4   7      924.89      960.52     89.61 o 
   9   4   7      780.90      754.61     92.67 o 
  10   4   7      602.90      456.27     91.08 o 
  11   4   7     1451.74     1380.64    118.86 o 
  12   4   7       24.56      -89.43     89.43 o 
  13   4   7     2536.81     2508.77    252.26 o 
  14   4   7     2538.72     2643.98    214.90 o 
 -13   5   7      170.12       62.79    160.78 o 
 -12   5   7      880.35      927.23    180.98 o 
 -11   5   7     4943.90     4708.21    692.75 o 
 -10   5   7     2188.54     2170.66    556.32 o 
  -9   5   7       57.03      118.08    121.97 o 
  -8   5   7      354.28      310.50     94.90 o 
  -7   5   7     1748.97     1573.23    144.31 o 
  -6   5   7     3300.94     2953.11    171.83 o 
  -5   5   7    32388.00    32134.64   1379.71 o 
  -4   5   7    16838.44    16552.32    493.48 o 
  -3   5   7      692.10      452.64     65.23 o 
  -2   5   7    21083.30    21989.60    481.78 o 
  -1   5   7    17296.37    18050.37    654.29 o 
   0   5   7       16.07      -36.28     52.28 o 
   1   5   7    16577.50    16876.46    235.70 o 
   2   5   7    20176.09    21668.85    260.34 o 
   3   5   7      532.50      448.22     68.21 o 
   4   5   7    15792.07    16470.82    254.12 o 
   5   5   7    32618.84    34032.52    442.72 o 
   6   5   7     3273.12     3159.57    118.18 o 
   7   5   7     1514.64     1462.45     96.18 o 
   8   5   7      296.88      299.80     79.63 o 
   9   5   7       18.30       10.59     75.76 o 
  10   5   7     1907.88     2098.57    127.81 o 
  11   5   7     4675.30     5143.92    188.73 o 
  12   5   7     1012.82     1085.80    117.80 o 
  13   5   7      160.18       85.22    112.41 o 
 -13   6   7      396.18      373.84    167.15 o 
 -12   6   7      314.47      273.50    175.57 o 
 -11   6   7     1104.63     1026.57    179.49 o 
 -10   6   7      401.09      293.80    151.37 o 
  -9   6   7      136.69       98.57    134.39 o 
  -8   6   7     7527.13     6582.73    395.56 o 
  -7   6   7     2837.41     2669.52    172.56 o 
  -6   6   7     6348.74     5325.53    219.52 o 
  -5   6   7     4089.29     3370.83    254.89 o 
  -4   6   7    10259.13     9900.86    189.73 o 
  -3   6   7      963.91      981.85     82.33 o 
  -2   6   7    26720.86    26376.64   1147.67 o 
  -1   6   7    14956.64    15871.52    537.96 o 
   0   6   7     5354.92     4953.40    423.77 o 
   1   6   7    15274.32    15958.87    565.59 o 
   2   6   7    26483.31    26534.79    975.54 o 
   3   6   7      939.11     1019.74     83.88 o 
   4   6   7    10181.09    10222.19    253.10 o 
   5   6   7     3967.74     4076.58    161.03 o 
   6   6   7     6124.27     6164.71    167.45 o 
   7   6   7     2717.29     2797.21    124.64 o 
   8   6   7     7766.18     7713.44    256.89 o 
   9   6   7      186.14      192.86     79.63 o 
  10   6   7      366.20      382.10     95.98 o 
  11   6   7     1149.90     1031.22    114.24 o 
  12   6   7      317.62      390.77    104.14 o 
  13   6   7      512.76      613.10    116.63 o 
 -13   7   7     1221.54     1060.90    374.40 o 
 -12   7   7      402.42      266.91    157.37 o 
 -11   7   7      264.27      -52.88    181.91 o 
 -10   7   7     7649.04     7263.84    473.82 o 
  -9   7   7     1658.22     1544.15    266.52 o 
  -8   7   7     1419.76      949.76    222.10 o 
  -7   7   7     1152.17      782.65    203.07 o 
  -6   7   7      436.97      402.28    158.65 o 
  -5   7   7     5615.63     4766.31    217.39 o 
  -4   7   7    13223.28    12844.35    693.62 o 
  -3   7   7     3311.92     3390.81    196.93 o 
  -2   7   7     4433.32     4578.23    205.17 o 
  -1   7   7     2265.99     2163.02    128.54 o 
   0   7   7     1903.93     1847.19     96.66 o 
   1   7   7     2024.67     2218.91    104.26 o 
   2   7   7     4592.38     4763.79    145.18 o 
   3   7   7     3651.82     3788.62    135.68 o 
   4   7   7    12603.54    13430.97    250.01 o 
   5   7   7     5969.37     5943.29    198.45 o 
   6   7   7      364.32      420.56     88.70 o 
   7   7   7     1071.56     1023.47    108.31 o 
   8   7   7     1302.80     1329.10    109.95 o 
   9   7   7     1591.02     1676.45    119.19 o 
  10   7   7     7891.43     9060.11    275.45 o 
  11   7   7      326.64      272.31    101.15 o 
  12   7   7      432.13      388.71    107.16 o 
  13   7   7     1314.54     1681.68    165.84 o 
 -12   8   7      566.69      511.90    230.56 o 
 -11   8   7       26.48      145.95    196.72 o 
 -10   8   7     3806.30     2853.50    340.56 o 
  -9   8   7      678.21      355.37    226.33 o 
  -8   8   7     1508.56     1288.20    253.83 o 
  -7   8   7     4275.95     3964.02    338.44 o 
  -6   8   7      836.47      626.12    181.91 o 
  -5   8   7     8243.32     7942.63    286.89 o 
  -4   8   7     6632.51     6326.78    209.07 o 
  -3   8   7     3267.67     2946.89    156.53 o 
  -2   8   7     3119.36     3165.23    143.19 o 
  -1   8   7    27120.58    28794.85   1506.21 o 
   0   8   7       56.58       20.14     67.00 o 
   1   8   7    27287.17    29471.55    360.73 o 
   2   8   7     2739.77     2744.60    127.08 o 
   3   8   7     3403.47     3479.79    194.74 o 
   4   8   7     6705.25     6723.90    189.24 o 
   5   8   7     7895.65     8394.77    221.27 o 
   6   8   7      879.24      796.79    103.87 o 
   7   8   7     3802.91     3858.57    175.25 o 
   8   8   7     1400.59     1420.47    129.06 o 
   9   8   7      736.75      687.80    111.47 o 
  10   8   7     3788.28     4102.22    176.41 o 
  11   8   7       28.24      131.77    102.48 o 
  12   8   7      516.29      560.41    115.55 o 
 -11   9   7     2861.55     2398.72    349.02 o 
 -10   9   7      967.53      539.39    230.56 o 
  -9   9   7       10.75      -59.23    179.80 o 
  -8   9   7     1806.14     1254.36    243.26 o 
  -7   9   7     5065.90     4349.00    359.60 o 
  -6   9   7     2876.02     2705.43    296.14 o 
  -5   9   7    12651.06    12452.85    370.35 o 
  -4   9   7     2053.75     1911.32    217.87 o 
  -3   9   7       83.99       19.64     90.38 o 
  -2   9   7     7131.59     7302.68    259.82 o 
  -1   9   7     6481.72     6827.05    193.84 o 
   0   9   7      140.68      146.36     75.44 o 
   1   9   7     6958.36     6931.02    237.53 o 
   2   9   7     6922.02     7501.00    201.46 o 
   3   9   7       79.24       74.22     76.25 o 
   4   9   7     1877.94     1795.88    120.29 o 
   5   9   7    12710.41    13767.69    291.03 o 
   6   9   7     2979.39     3166.11    164.82 o 
   7   9   7     5064.99     5481.20    206.54 o 
   8   9   7     1716.95     1898.14    150.31 o 
   9   9   7       23.86       44.95     98.26 o 
  10   9   7      913.68      872.99    131.58 o 
  11   9   7     2881.06     3108.17    194.57 o 
 -11  10   7     1031.61      744.58    294.02 o 
 -10  10   7      192.08       23.27    217.87 o 
  -9  10   7     1070.62      907.45    264.41 o 
  -8  10   7     1843.82     1429.92    294.02 o 
  -7  10   7     1127.65      973.02    234.80 o 
  -6  10   7     3013.39     2826.00    321.52 o 
  -5  10   7      362.50      224.22    196.72 o 
  -4  10   7     2807.07     2549.99    210.22 o 
  -3  10   7     4931.03     5048.36    212.96 o 
  -2  10   7    13565.44    14756.18    346.50 o 
  -1  10   7     2322.12     2463.45    209.75 o 
   0  10   7     2116.85     1877.66    166.86 o 
   1  10   7     2423.71     2642.28    169.69 o 
   2  10   7    13716.55    15110.26    417.60 o 
   3  10   7     5141.61     5081.75    222.18 o 
   4  10   7     2776.67     2734.05    181.39 o 
   5  10   7      394.55      344.48    117.99 o 
   6  10   7     3010.28     3309.61    208.70 o 
   7  10   7     1178.61     1201.95    155.54 o 
   8  10   7     1907.77     1901.53    178.35 o 
   9  10   7     1086.56     1025.43    154.32 o 
  10  10   7      155.74       64.70    134.80 o 
  11  10   7      921.68      894.33    177.24 o 
 -10  11   7     2996.31     1825.48    329.98 o 
  -9  11   7     3074.01     2864.08    357.48 o 
  -8  11   7      257.86      245.37    239.03 o 
  -7  11   7     2466.57     2328.91    313.06 o 
  -6  11   7      953.21      651.50    255.95 o 
  -5  11   7      673.13      435.75    222.10 o 
  -4  11   7     3423.11     3196.18    346.90 o 
  -3  11   7     2604.38     2749.20    364.88 o 
  -2  11   7     3850.60     3880.12    243.63 o 
  -1  11   7     2824.98     2382.97    172.63 o 
   0  11   7     5463.75     5620.17    414.29 o 
   1  11   7     2840.26     2991.15    180.52 o 
   2  11   7     3970.11     4548.58    258.09 o 
   3  11   7     2552.83     2399.97    302.43 o 
   4  11   7     3659.64     3596.26    205.57 o 
   5  11   7      548.85      606.93    127.75 o 
   6  11   7      935.10     1132.78    152.73 o 
   7  11   7     2603.91     2883.89    214.07 o 
   8  11   7      252.23      167.18    135.93 o 
   9  11   7     2941.22     3236.10    396.80 o 
  10  11   7     3071.18     3114.23    235.97 o 
  -9  12   7     1284.54     1474.34    332.10 o 
  -8  12   7      924.06      679.00    287.68 o 
  -7  12   7     1294.37     1104.17    270.75 o 
  -6  12   7     1574.56     1550.49    321.52 o 
  -5  12   7     2864.33     2813.31    357.48 o 
  -4  12   7     3981.87     3792.68    408.25 o 
  -3  12   7       56.31       19.04    222.10 o 
  -2  12   7     3903.30     4381.17    231.24 o 
  -1  12   7     4864.82     4975.96    494.89 o 
   0  12   7       31.12      105.41    120.97 o 
   1  12   7     4682.87     4914.27    346.89 o 
   2  12   7     4141.65     4648.16    234.80 o 
   3  12   7       39.68      -70.87    102.99 o 
   4  12   7     4011.68     4214.69    231.09 o 
   5  12   7     2796.15     2384.40    190.36 o 
   6  12   7     1491.48     1754.83    177.02 o 
   7  12   7     1233.69     1424.30    171.53 o 
   8  12   7      985.92     1256.55    176.18 o 
   9  12   7     1261.37     1340.09    186.97 o 
  -7  13   7       28.60      -59.23    226.33 o 
  -6  13   7      447.85      247.49    247.49 o 
  -5  13   7     5695.33     6280.24    518.24 o 
  -4  13   7      715.33      549.97    251.72 o 
  -3  13   7      405.01      473.82    291.91 o 
  -2  13   7     1168.66     1317.81    338.44 o 
  -1  13   7     1739.11     2082.08    184.44 o 
   0  13   7     1052.99     1160.31    156.92 o 
   1  13   7     1709.58     1856.18    221.90 o 
   2  13   7     1100.84     1293.22    157.93 o 
   3  13   7      347.90      346.48    122.32 o 
   4  13   7      589.73      644.03    137.81 o 
   5  13   7     5602.50     6780.49    467.42 o 
   6  13   7      488.73      543.73    150.60 o 
   7  13   7       22.66     -107.41    132.19 o 
  -5  14   7      154.70       40.19    251.72 o 
  -4  14   7      266.74      562.66    300.37 o 
  -3  14   7      178.96      171.34    300.37 o 
  -2  14   7     1808.72     1914.32    361.71 o 
  -1  14   7      714.81      763.74    190.91 o 
   0  14   7     3105.99     3546.65    240.42 o 
   1  14   7      680.95      772.43    249.60 o 
   2  14   7     1771.40     2182.37    247.20 o 
   3  14   7      224.68        5.45    178.28 o 
   4  14   7      217.31      257.40    139.54 o 
   5  14   7      185.10      188.84    128.38 o 
  -2  15   7      695.96      604.97    357.48 o 
  -1  15   7      148.50       74.03    289.79 o 
   0  15   7      128.10      300.27    179.22 o 
   1  15   7      165.27      213.65    151.59 o 
   2  15   7      816.03     1001.01    318.35 o 
   0   0   8      851.55      585.79    110.22 o 
   1   0   8    45910.36    44890.00    625.03 o 
   2   0   8       11.51      -40.30     40.30 o 
   3   0   8     6878.87     6712.91    165.97 o 
   4   0   8     3549.63     3400.51    101.41 o 
   5   0   8    25460.91    26465.03    504.44 o 
   6   0   8       46.76      126.52     60.86 o 
   7   0   8     1043.82      989.81     82.22 o 
   8   0   8     6608.49     7202.36    230.13 o 
   9   0   8      111.97      118.07     71.50 o 
  10   0   8     1783.79     1971.11    136.81 o 
  11   0   8     4185.16     4210.09    205.17 o 
  12   0   8      456.99      431.89    134.41 o 
  13   0   8      442.74      483.03    172.56 o 
  14   0   8     2278.86     2691.69    265.11 o 
 -14   1   8      585.94      795.21    193.55 o 
 -13   1   8     2833.96     3102.21    372.29 o 
 -12   1   8      194.53       29.61    181.91 o 
 -11   1   8     2599.81     2634.64    177.40 o 
 -10   1   8     6498.36     6890.24    207.64 o 
  -9   1   8     1547.24     1389.57    110.13 o 
  -8   1   8    13847.61    14317.04    479.02 o 
  -7   1   8     3326.84     3241.44    189.02 o 
  -6   1   8     4824.38     4698.70    182.62 o 
  -5   1   8     4136.88     3953.81    113.25 o 
  -4   1   8     9067.10     8881.03    434.79 o 
  -3   1   8    11897.81    11379.32    398.43 o 
  -2   1   8    13182.64    12189.70    168.10 o 
  -1   1   8        6.63        8.49     41.77 o 
   0   1   8     5709.10     5352.46    110.26 o 
   1   1   8        4.21      -52.81     52.81 o 
   2   1   8    12428.36    12522.41    482.09 o 
   3   1   8    12164.80    12422.00    163.05 o 
   4   1   8     9544.27     9852.07    216.48 o 
   5   1   8     4587.56     4397.27    247.45 o 
   6   1   8     4881.91     4978.61    133.96 o 
   7   1   8     3426.99     3435.12    121.86 o 
   8   1   8    14229.26    15294.73    450.42 o 
   9   1   8     1531.62     1454.09    101.90 o 
  10   1   8     6086.29     6516.18    285.45 o 
  11   1   8     2558.06     2583.03    199.67 o 
  12   1   8      162.23       20.05    121.33 o 
  13   1   8     2781.30     2901.96    200.68 o 
  14   1   8      652.45      653.00    194.29 o 
 -14   2   8     2031.61     2193.54    243.31 o 
 -13   2   8      221.91      211.42    195.66 o 
 -12   2   8     1481.96     1778.94    285.56 o 
 -11   2   8      398.95      504.47    125.27 o 
 -10   2   8     3413.35     3437.00    160.93 o 
  -9   2   8      324.58      377.88     84.65 o 
  -8   2   8      100.84      -28.61     74.38 o 
  -7   2   8     4653.91     4709.85    246.73 o 
  -6   2   8       51.44      147.74     57.43 o 
  -5   2   8     1935.02     1796.27     95.02 o 
  -4   2   8    11595.17    10819.39    317.90 o 
  -3   2   8     3185.84     2810.29    153.87 o 
  -2   2   8      791.28      761.24     63.22 o 
  -1   2   8     4117.89     3692.03     99.22 o 
   0   2   8     3229.99     2952.14    101.35 o 
   1   2   8     4216.15     3780.98    146.00 o 
   2   2   8      650.85      485.85     60.80 o 
   3   2   8     3487.47     3338.57    148.77 o 
   4   2   8    11828.77    12055.68    332.02 o 
   5   2   8     1973.55     1880.39     88.67 o 
   6   2   8       40.65       55.32     58.63 o 
   7   2   8     4679.43     4943.67    143.74 o 
   8   2   8       77.55        8.62     68.21 o 
   9   2   8      348.34      336.57     81.34 o 
  10   2   8     3443.66     3709.11    147.96 o 
  11   2   8      397.97      426.48     96.10 o 
  12   2   8     1399.62     1410.73    166.06 o 
  13   2   8      150.84       90.51    129.79 o 
  14   2   8     1823.09     1866.21    189.81 o 
 -14   3   8      730.07     1013.22    291.91 o 
 -13   3   8      819.38      832.39    183.08 o 
 -12   3   8      149.32      132.39    137.56 o 
 -11   3   8     2341.55     2207.47    563.72 o 
 -10   3   8      167.83        4.82     93.63 o 
  -9   3   8     1518.84     1530.25    114.13 o 
  -8   3   8    10685.71    10119.43    464.38 o 
  -7   3   8     5376.14     5042.40    367.29 o 
  -6   3   8     5886.06     5918.93    222.70 o 
  -5   3   8     1081.21     1011.59     73.34 o 
  -4   3   8     8509.59     8034.35    260.66 o 
  -3   3   8     3683.98     3432.35    245.78 o 
  -2   3   8    24819.63    24639.21    901.44 o 
  -1   3   8     3177.06     3032.58    107.13 o 
   0   3   8    11472.92    11605.66    270.53 o 
   1   3   8     3215.74     2954.20    136.71 o 
   2   3   8    25283.29    26279.64    616.28 o 
   3   3   8     3350.73     3099.16    214.04 o 
   4   3   8     8638.31     8529.96    164.42 o 
   5   3   8     1074.98      935.65     76.01 o 
   6   3   8     6621.48     6758.90    211.68 o 
   7   3   8     5648.97     5741.98    155.55 o 
   8   3   8    11598.85    12342.49    315.16 o 
   9   3   8     1707.77     1691.45    110.19 o 
  10   3   8      164.97      150.34     85.90 o 
  11   3   8     2113.85     2029.31    131.88 o 
  12   3   8       94.66      157.31    103.96 o 
  13   3   8      839.86      869.54    170.55 o 
  14   3   8      703.20      711.95    167.51 o 
 -13   4   8     1229.93     1275.73    204.91 o 
 -12   4   8      839.87      937.00    177.82 o 
 -11   4   8     3641.48     3502.47    390.27 o 
 -10   4   8      597.90      516.97    134.52 o 
  -9   4   8     1013.56      944.35    122.76 o 
  -8   4   8       16.79      -83.98     83.98 o 
  -7   4   8     6640.26     6002.14    202.71 o 
  -6   4   8      282.81      257.49     74.57 o 
  -5   4   8     7349.07     7358.23    355.15 o 
  -4   4   8     8038.93     7719.42    346.15 o 
  -3   4   8     1004.34      961.11     84.49 o 
  -2   4   8     6519.23     6395.62    259.82 o 
  -1   4   8    25214.69    25648.54    468.35 o 
   0   4   8       26.86       14.99     76.56 o 
   1   4   8    25779.60    25189.77    784.64 o 
   2   4   8     6639.91     6452.90    136.90 o 
   3   4   8      927.72      903.07     72.66 o 
   4   4   8     7997.13     7923.08    234.45 o 
   5   4   8     7337.53     7701.40    294.84 o 
   6   4   8      275.70      274.29     68.46 o 
   7   4   8     6548.84     6641.59    239.70 o 
   8   4   8       22.07      -68.47     68.47 o 
   9   4   8     1097.08     1027.41     98.46 o 
  10   4   8      553.47      537.07     92.25 o 
  11   4   8     3631.88     3688.43    166.41 o 
  12   4   8      789.39      743.11    112.62 o 
  13   4   8     1169.90     1190.78    167.48 o 
 -13   5   8     3086.04     3146.75    525.64 o 
 -12   5   8      153.51      109.09    145.46 o 
 -11   5   8     3802.64     3549.54    470.65 o 
 -10   5   8       24.56      -11.38    122.25 o 
  -9   5   8      578.12      435.84    134.52 o 
  -8   5   8     2875.90     2708.37    182.78 o 
  -7   5   8    11726.13    10197.32    307.85 o 
  -6   5   8       56.83       67.72     96.47 o 
  -5   5   8     1832.34     1712.69     95.11 o 
  -4   5   8      110.50      127.98     62.04 o 
  -3   5   8      117.05       17.79     58.04 o 
  -2   5   8     2167.82     2027.13    102.14 o 
  -1   5   8     2795.53     2683.24    112.53 o 
   0   5   8       38.99      -17.55     65.74 o 
   1   5   8     2716.19     2657.62    138.35 o 
   2   5   8     2142.82     1962.33    128.54 o 
   3   5   8      133.06      108.06     59.94 o 
   4   5   8      137.94       90.89     66.40 o 
   5   5   8     1970.97     1952.47     97.22 o 
   6   5   8       78.53      123.80     67.56 o 
   7   5   8    11366.05    11256.41    302.59 o 
   8   5   8     2688.43     2837.25    129.46 o 
   9   5   8      546.07      478.92     88.21 o 
  10   5   8       15.33      -12.15     81.29 o 
  11   5   8     3678.28     3589.39    165.17 o 
  12   5   8      190.93      141.42    113.00 o 
  13   5   8     2914.46     3011.14    191.52 o 
 -13   6   8      395.88      345.78    257.01 o 
 -12   6   8      825.65      799.54    284.50 o 
 -11   6   8      395.69      261.43    157.75 o 
 -10   6   8     1870.45     1634.29    305.66 o 
  -9   6   8     1877.42     1527.23    255.95 o 
  -8   6   8      487.77      266.52    188.26 o 
  -7   6   8     3528.47     2950.60    316.23 o 
  -6   6   8     1483.71     1104.04    135.89 o 
  -5   6   8     1494.15     1313.60    137.61 o 
  -4   6   8    10034.80     9817.24    304.78 o 
  -3   6   8      995.61      946.70     87.96 o 
  -2   6   8     2216.87     2072.76    106.92 o 
  -1   6   8     5997.21     5883.88    208.22 o 
   0   6   8     3809.55     3565.79    155.19 o 
   1   6   8     5799.99     5784.65    193.18 o 
   2   6   8     2243.28     1926.66    130.61 o 
   3   6   8     1105.79     1124.60    111.81 o 
   4   6   8     9720.06     9776.10    268.63 o 
   5   6   8     1826.24     1902.40    117.23 o 
   6   6   8     1734.68     1742.30    119.17 o 
   7   6   8     3677.55     3617.49    138.52 o 
   8   6   8      478.56      359.28     85.61 o 
   9   6   8     2067.72     2254.47    146.51 o 
  10   6   8     1829.98     1738.61    141.92 o 
  11   6   8      422.41      294.48    112.63 o 
  12   6   8      858.57      749.01    155.16 o 
  13   6   8      393.80      302.55    146.23 o 
 -12   7   8       59.87      169.22    241.14 o 
 -11   7   8      682.68      628.24    239.03 o 
 -10   7   8      677.98      355.37    211.53 o 
  -9   7   8      311.08      139.61    203.07 o 
  -8   7   8     9582.37     8507.62    465.36 o 
  -7   7   8      584.75      549.97    196.72 o 
  -6   7   8     3195.80     2644.68    174.98 o 
  -5   7   8     3953.46     3778.14    352.19 o 
  -4   7   8      672.16      872.02    108.41 o 
  -3   7   8     5034.48     4897.02    262.22 o 
  -2   7   8     4578.15     4580.29    169.45 o 
  -1   7   8     2807.01     2932.96    133.73 o 
   0   7   8     3809.83     3442.70    158.54 o 
   1   7   8     2894.04     2950.43    375.02 o 
   2   7   8     4902.08     4440.13    254.31 o 
   3   7   8     5344.77     4922.59    200.94 o 
   4   7   8      849.21      728.34    113.68 o 
   5   7   8     3861.85     3990.91    196.24 o 
   6   7   8     3234.40     3246.65    183.09 o 
   7   7   8      525.52      511.47    125.74 o 
   8   7   8     9811.08    10176.30    638.61 o 
   9   7   8      283.94      245.39    122.37 o 
  10   7   8      838.52      899.83    147.82 o 
  11   7   8      655.42      743.10    159.49 o 
  12   7   8       23.25      113.20    144.09 o 
 -12   8   8     1009.80     1063.98    291.91 o 
 -11   8   8     2334.33     2136.42    332.10 o 
 -10   8   8     1844.19     1474.34    279.22 o 
  -9   8   8      137.73     -101.53    207.30 o 
  -8   8   8     3829.20     3333.67    336.33 o 
  -7   8   8      344.89      448.44    209.41 o 
  -6   8   8      982.84      618.91    134.22 o 
  -5   8   8     4318.06     4006.39    222.26 o 
  -4   8   8     3897.18     3420.23    206.39 o 
  -3   8   8      925.66     1026.07    176.04 o 
  -2   8   8      307.95      246.32     81.76 o 
  -1   8   8     6213.06     6141.55    279.71 o 
   0   8   8      894.96     1030.65    114.66 o 
   1   8   8     6088.38     6570.56    225.18 o 
   2   8   8      289.77      289.98     97.97 o 
   3   8   8      859.00      813.56    114.77 o 
   4   8   8     4339.61     4236.06    201.21 o 
   5   8   8     4271.06     4545.08    209.92 o 
   6   8   8      907.18      724.80    119.17 o 
   7   8   8      340.66      321.15    111.41 o 
   8   8   8     3681.72     4020.38    344.34 o 
   9   8   8      189.60       77.72    117.76 o 
  10   8   8     1701.57     1989.11    184.47 o 
  11   8   8     2240.03     2507.01    208.25 o 
  12   8   8     1023.59     1157.76    176.78 o 
 -11   9   8     1538.24     1457.42    291.91 o 
 -10   9   8     1144.20      740.35    270.75 o 
  -9   9   8       48.91      103.65    194.60 o 
  -8   9   8       69.51       95.19    181.91 o 
  -7   9   8     6243.25     5584.32    404.02 o 
  -6   9   8        5.60     -188.26    188.26 o 
  -5   9   8     1213.56     1193.13    168.26 o 
  -4   9   8      149.21      191.62    123.90 o 
  -3   9   8     2877.56     2933.03    170.97 o 
  -2   9   8      202.77      171.82    101.58 o 
  -1   9   8     3303.68     3095.23    147.68 o 
   0   9   8        0.51      -27.40     86.34 o 
   1   9   8     3516.20     3475.33    283.20 o 
   2   9   8      190.73       71.97     96.70 o 
   3   9   8     3352.34     3370.84    182.21 o 
   4   9   8      162.70       39.73     98.73 o 
   5   9   8     1152.66     1241.73    142.25 o 
   6   9   8        2.38       -3.93    101.26 o 
   7   9   8     6190.64     6511.66    276.61 o 
   8   9   8       80.29       -7.39    122.86 o 
   9   9   8       29.44        3.61    123.93 o 
  10   9   8     1079.81     1217.56    173.29 o 
  11   9   8     1511.11     1654.47    190.22 o 
 -10  10   8       56.65      -33.84    217.87 o 
  -9  10   8      395.75       25.38    203.07 o 
  -8  10   8      561.30      272.87    207.30 o 
  -7  10   8     3091.01     2971.96    323.64 o 
  -6  10   8      416.52      363.83    203.07 o 
  -5  10   8     4056.37     4676.87    401.90 o 
  -4  10   8     2278.33     2122.24    196.58 o 
  -3  10   8     2681.44     2882.33    180.09 o 
  -2  10   8     2123.80     2104.79    161.18 o 
  -1  10   8     2593.18     2727.86    150.52 o 
   0  10   8     1841.74     1611.65    138.91 o 
   1  10   8     2570.03     2671.62    171.18 o 
   2  10   8     2188.72     2122.73    161.09 o 
   3  10   8     2736.30     2817.75    285.23 o 
   4  10   8     2165.16     2095.34    170.18 o 
   5  10   8     4025.00     4504.92    235.33 o 
   6  10   8      404.18      413.77    125.71 o 
   7  10   8     3114.19     3491.76    219.62 o 
   8  10   8      604.79      502.88    142.70 o 
   9  10   8      429.71      412.26    140.37 o 
  10  10   8       68.96     -107.02    128.97 o 
  -9  11   8      418.51      382.86    239.03 o 
  -8  11   8     3557.09     3158.10    365.94 o 
  -7  11   8      720.98      274.99    217.87 o 
  -6  11   8     1926.67     1643.57    310.94 o 
  -5  11   8     1093.57      932.83    260.18 o 
  -4  11   8     2081.11     1569.53    279.22 o 
  -3  11   8      917.70     1130.40    182.46 o 
  -2  11   8     4965.07     5454.54    241.31 o 
  -1  11   8      239.74       99.49    110.21 o 
   0  11   8     2545.69     2373.61    150.16 o 
   1  11   8      253.80      309.51    110.36 o 
   2  11   8     4725.54     4602.34    225.60 o 
   3  11   8      895.53      863.54    133.82 o 
   4  11   8     2104.02     2047.05    178.52 o 
   5  11   8     1171.85     1323.96    166.41 o 
   6  11   8     2026.00     1986.16    182.07 o 
   7  11   8      663.35      714.07    142.57 o 
   8  11   8     3562.19     4141.76    256.98 o 
   9  11   8      361.85      231.37    167.83 o 
  -8  12   8       84.48      175.57    272.87 o 
  -7  12   8      383.95      509.78    264.41 o 
  -6  12   8      203.61      296.14    255.95 o 
  -5  12   8      110.84      139.61    260.18 o 
  -4  12   8      849.31      607.08    247.49 o 
  -3  12   8      386.79      463.24    277.10 o 
  -2  12   8      306.16      264.21    125.13 o 
  -1  12   8     3388.79     4089.77    227.92 o 
   0  12   8     2252.50     2077.12    183.57 o 
   1  12   8     3429.06     4016.61    344.58 o 
   2  12   8      314.05      345.20    128.57 o 
   3  12   8      343.77      365.30    126.49 o 
   4  12   8      814.70      772.59    140.16 o 
   5  12   8      135.40       22.78    122.08 o 
   6  12   8      158.57      119.31    124.56 o 
   7  12   8      424.41      314.35    145.53 o 
   8  12   8      133.62       11.83    129.13 o 
  -6  13   8      939.93      937.07    289.79 o 
  -5  13   8       24.98       71.92    232.68 o 
  -4  13   8      590.01      454.78    249.60 o 
  -3  13   8     1061.33     1015.33    296.14 o 
  -2  13   8     1034.94      808.03    289.79 o 
  -1  13   8      218.77       19.84    122.28 o 
   0  13   8     1914.40     2186.98    194.85 o 
   1  13   8      252.59      102.97    145.46 o 
   2  13   8     1028.88     1138.71    159.79 o 
   3  13   8     1073.86     1098.50    157.73 o 
   4  13   8      515.55      457.95    140.79 o 
   5  13   8       12.55       96.73    140.23 o 
   6  13   8      947.50     1025.97    165.59 o 
  -4  14   8      698.07      814.38    334.21 o 
  -3  14   8      306.51      338.44    268.64 o 
  -2  14   8      167.20       59.23    281.33 o 
  -1  14   8     2064.00     2153.35    425.17 o 
   0  14   8      104.06      176.52    205.19 o 
   1  14   8     1946.09     2319.71    243.78 o 
   2  14   8      143.12       12.97    148.77 o 
   3  14   8      341.08      245.40    142.95 o 
   4  14   8      708.91      642.12    155.60 o 
   1   0   9    46738.02    45978.73    729.23 o 
   2   0   9     1550.25     1220.21    110.45 o 
   3   0   9     4769.21     4553.64    125.94 o 
   4   0   9       80.76       18.93     53.24 o 
   5   0   9     1012.80      942.59     77.21 o 
   6   0   9     7501.12     7545.69    271.34 o 
   7   0   9    13454.38    14126.29    540.82 o 
   8   0   9     1086.66     1067.36     97.18 o 
   9   0   9     2056.32     1964.25    116.59 o 
  10   0   9     1857.91     1761.67    133.05 o 
  11   0   9     1472.98     1281.11    133.02 o 
  12   0   9     4876.87     4491.65    333.77 o 
  13   0   9       69.45      -73.69    147.32 o 
 -13   1   9      135.34      149.06    157.03 o 
 -12   1   9     1630.41     1366.40    156.07 o 
 -11   1   9     3976.78     4063.92    212.43 o 
 -10   1   9     4322.75     4835.58    231.43 o 
  -9   1   9     9312.55     9765.59    574.60 o 
  -8   1   9      314.73      170.55     72.34 o 
  -7   1   9      305.86      263.53     68.20 o 
  -6   1   9    13592.94    13538.76    561.93 o 
  -5   1   9     3127.96     3266.21    116.53 o 
  -4   1   9    25755.69    25047.75    813.96 o 
  -3   1   9    27251.16    26488.52    413.85 o 
  -2   1   9     6113.46     5475.51    164.90 o 
  -1   1   9      213.63       26.81     46.90 o 
   0   1   9    11112.83    10674.50    189.40 o 
   1   1   9      114.50       10.92     65.91 o 
   2   1   9     5792.49     5219.16    177.86 o 
   3   1   9    27577.41    29971.75    905.38 o 
   4   1   9    26537.63    27277.43    620.93 o 
   5   1   9     3253.94     3420.26    111.95 o 
   6   1   9    13031.65    13596.00    491.07 o 
   7   1   9      360.93      423.96     74.90 o 
   8   1   9      330.69      271.43     75.82 o 
   9   1   9     9123.62     9448.24    393.72 o 
  10   1   9     4410.58     4587.28    309.33 o 
  11   1   9     4349.51     4671.40    332.18 o 
  12   1   9     1541.26     1375.66    164.05 o 
  13   1   9      123.57      108.65    130.66 o 
 -13   2   9     2688.73     2860.03    604.97 o 
 -12   2   9      310.91      202.65    143.87 o 
 -11   2   9     1113.70      969.00    140.37 o 
 -10   2   9      309.32      273.20     93.01 o 
  -9   2   9    10132.83    10608.29    360.57 o 
  -8   2   9     6372.68     6255.76    248.83 o 
  -7   2   9     7530.87     7320.72    377.81 o 
  -6   2   9     9232.71     9279.30    346.52 o 
  -5   2   9     1915.76     1805.54     96.99 o 
  -4   2   9     1544.28     1309.92     80.56 o 
  -3   2   9    29252.87    29206.75    668.97 o 
  -2   2   9     4759.08     4206.06    190.50 o 
  -1   2   9    12436.19    11946.98    327.04 o 
   0   2   9    46993.17    45564.16   1072.30 o 
   1   2   9    12433.47    12303.78    406.02 o 
   2   2   9     4479.26     4117.60    242.61 o 
   3   2   9    29175.52    30912.48   1543.56 o 
   4   2   9     1502.97     1426.44    121.89 o 
   5   2   9     1888.87     1768.63     90.32 o 
   6   2   9     9161.24    10022.60    236.95 o 
   7   2   9     7042.54     7482.48    223.30 o 
   8   2   9     6118.01     6202.94    246.10 o 
   9   2   9    10008.24    11296.41    233.55 o 
  10   2   9      343.74      224.08     87.78 o 
  11   2   9      988.86     1036.32    128.23 o 
  12   2   9      345.37       24.97    121.19 o 
  13   2   9     2632.82     2726.64    388.15 o 
 -13   3   9      314.86      247.24    153.28 o 
 -12   3   9      989.29      705.41    185.09 o 
 -11   3   9     2847.08     3048.62    393.44 o 
 -10   3   9     6383.68     7064.32    488.20 o 
  -9   3   9     5577.16     5536.54    297.68 o 
  -8   3   9     1605.32     1524.13    118.44 o 
  -7   3   9      112.74       38.49     77.90 o 
  -6   3   9     3277.19     2893.66    231.43 o 
  -5   3   9    19016.70    18578.45    923.95 o 
  -4   3   9    15754.92    15669.80    475.31 o 
  -3   3   9      426.69      321.67     65.78 o 
  -2   3   9     1230.87     1159.86     85.42 o 
  -1   3   9     7719.26     7193.33    233.87 o 
   0   3   9     3926.29     3534.13    120.87 o 
   1   3   9     7859.62     8097.18    237.84 o 
   2   3   9      935.82      890.95    108.79 o 
   3   3   9      376.90      403.03     89.13 o 
   4   3   9    15229.10    14855.79    360.03 o 
   5   3   9    19403.07    19230.94    631.43 o 
   6   3   9     3100.34     3016.16    164.98 o 
   7   3   9      119.87      101.27     92.12 o 
   8   3   9     1472.04     1369.90    151.38 o 
   9   3   9     5771.31     6219.91    244.83 o 
  10   3   9     6685.63     7200.58    503.01 o 
  11   3   9     3022.31     3151.33    202.80 o 
  12   3   9      906.27      806.65    170.34 o 
  13   3   9      319.92      471.71    268.64 o 
 -13   4   9      661.39      661.72    214.70 o 
 -12   4   9     3755.51     3735.45    539.39 o 
 -11   4   9      216.99      215.76    219.99 o 
 -10   4   9      346.29      275.71    145.14 o 
  -9   4   9     4159.28     3863.59    226.11 o 
  -8   4   9     2165.92     2014.59    145.05 o 
  -7   4   9     6017.32     4850.63    224.66 o 
  -6   4   9     3011.32     2506.07    213.64 o 
  -5   4   9     3658.42     3573.74    280.58 o 
  -4   4   9      143.93      132.19     66.37 o 
  -3   4   9     4767.54     4444.01    294.88 o 
  -2   4   9    12336.27    11704.93    636.88 o 
  -1   4   9    14393.44    14660.20    298.90 o 
   0   4   9     4102.83     3735.58    181.48 o 
   1   4   9    14519.13    14228.06    385.72 o 
   2   4   9    12139.92    12155.30    332.82 o 
   3   4   9     4375.18     4614.85    349.16 o 
   4   4   9      267.78      244.74     87.02 o 
   5   4   9     3506.39     3507.38    176.82 o 
   6   4   9     3280.21     3258.72    170.94 o 
   7   4   9     6065.94     6172.05    231.62 o 
   8   4   9     2366.76     2583.54    171.98 o 
   9   4   9     3909.22     4128.56    213.71 o 
  10   4   9      356.74      194.61    122.79 o 
  11   4   9      240.31      201.12    133.47 o 
  12   4   9     3764.51     3808.83    240.63 o 
  13   4   9      675.79      541.51    300.37 o 
 -12   5   9     2790.71     2763.86    252.77 o 
 -11   5   9     2210.09     2110.34    281.33 o 
 -10   5   9     3972.69     3938.88    548.91 o 
  -9   5   9     3380.20     3058.68    308.83 o 
  -8   5   9     1058.36      926.96    144.33 o 
  -7   5   9      475.48      280.30    203.07 o 
  -6   5   9    14547.87    13933.77    355.52 o 
  -5   5   9    15093.68    15015.49    856.40 o 
  -4   5   9    11413.26    11513.15    579.18 o 
  -3   5   9      552.53      488.13     76.56 o 
  -2   5   9     3940.05     3920.85    194.54 o 
  -1   5   9     3283.72     3118.99    127.23 o 
   0   5   9    11703.86    12884.19    452.22 o 
   1   5   9     3034.88     2990.29    154.22 o 
   2   5   9     3707.83     3561.85    163.53 o 
   3   5   9      640.50      567.51     96.18 o 
   4   5   9    11504.16    12060.82    367.06 o 
   5   5   9    15248.90    16182.66    467.47 o 
   6   5   9    13774.38    14735.52    362.34 o 
   7   5   9      385.10      422.66    112.76 o 
   8   5   9      906.72     1062.78    205.13 o 
   9   5   9     3289.18     3631.85    210.79 o 
  10   5   9     3838.82     4147.06    227.91 o 
  11   5   9     2245.60     2183.00    191.35 o 
  12   5   9     2829.04     2875.73    219.74 o 
 -12   6   9      689.42      605.45    307.77 o 
 -11   6   9       95.83      -74.03    200.95 o 
 -10   6   9      131.69     -135.38    190.37 o 
  -9   6   9     4464.35     3705.96    342.67 o 
  -8   6   9     3139.06     2557.21    194.47 o 
  -7   6   9     3353.82     2995.87    198.18 o 
  -6   6   9     4746.94     4247.08    216.86 o 
  -5   6   9     1280.69     1225.26    142.00 o 
  -4   6   9     6722.39     6381.77    324.24 o 
  -3   6   9    13023.08    13043.07    673.52 o 
  -2   6   9    13847.57    14397.70    578.12 o 
  -1   6   9     2767.75     2812.41    139.53 o 
   0   6   9    13588.38    14593.42    307.68 o 
   1   6   9     2738.15     3053.07    259.93 o 
   2   6   9    14252.15    14541.87    318.38 o 
   3   6   9    13187.91    12929.68    914.62 o 
   4   6   9     6639.42     6691.48    234.46 o 
   5   6   9     1205.53     1276.02    134.56 o 
   6   6   9     4779.56     5311.17    225.10 o 
   7   6   9     3556.34     3614.73    212.46 o 
   8   6   9     3140.14     3053.14    193.24 o 
   9   6   9     4660.97     5067.69    241.27 o 
  10   6   9      198.61       -1.02    112.83 o 
  11   6   9      120.53      212.92    130.64 o 
  12   6   9      894.04     1085.43    166.71 o 
 -11   7   9     2485.39     1804.33    300.37 o 
 -10   7   9      435.33      461.13    228.45 o 
  -9   7   9     7451.21     5850.84    414.59 o 
  -8   7   9     2599.51     2231.61    289.79 o 
  -7   7   9      252.64       91.64    118.65 o 
  -6   7   9     2202.16     1822.55    168.26 o 
  -5   7   9     2289.14     2018.82    169.64 o 
  -4   7   9     2467.79     2308.85    148.71 o 
  -3   7   9     7740.20     8008.29    308.98 o 
  -2   7   9     7975.01     8609.86    378.89 o 
  -1   7   9      486.22      402.74     88.37 o 
   0   7   9      295.43      261.15     93.14 o 
   1   7   9      407.30      354.93     96.28 o 
   2   7   9     7679.48     8460.75    256.81 o 
   3   7   9     7757.79     7780.44    255.17 o 
   4   7   9     2362.45     2453.14    167.97 o 
   5   7   9     2568.68     2595.52    171.64 o 
   6   7   9     2256.01     2283.47    220.61 o 
   7   7   9      219.88      144.29    112.07 o 
   8   7   9     2549.25     2588.75    195.02 o 
   9   7   9     7860.69     8223.89    304.88 o 
  10   7   9      451.09      494.42    136.02 o 
  11   7   9     2370.86     2419.11    204.99 o 
  12   7   9     1188.62     1182.84    169.69 o 
 -11   8   9      416.44      245.37    247.49 o 
 -10   8   9      845.19      778.42    258.06 o 
  -9   8   9     2241.61     2125.85    308.83 o 
  -8   8   9      570.36      355.37    213.64 o 
  -7   8   9     3679.83     2728.70    298.25 o 
  -6   8   9     4451.32     3793.61    227.65 o 
  -5   8   9     5438.10     5375.69    259.50 o 
  -4   8   9     1698.31     1537.77    166.01 o 
  -3   8   9     5999.41     6407.56    482.22 o 
  -2   8   9     6101.08     6408.78    353.25 o 
  -1   8   9    19927.06    21892.27    344.80 o 
   0   8   9      127.55       61.19     91.48 o 
   1   8   9    19613.63    21456.06    748.07 o 
   2   8   9     5903.80     6377.53    234.22 o 
   3   8   9     5315.08     5851.12    320.15 o 
   4   8   9     2067.64     2196.36    163.22 o 
   5   8   9     5640.78     5593.55    285.37 o 
   6   8   9     4470.48     4464.95    224.19 o 
   7   8   9     3915.45     4145.26    225.65 o 
   8   8   9      683.77      652.58    154.31 o 
   9   8   9     1819.02     1889.76    183.51 o 
  10   8   9      913.02     1035.44    168.82 o 
  11   8   9      384.12      434.92    149.61 o 
 -10   9   9     2562.68     2168.15    334.21 o 
  -9   9   9      849.87      638.81    232.68 o 
  -8   9   9      327.16      253.83    194.60 o 
  -7   9   9      929.84      784.77    241.14 o 
  -6   9   9     7929.13     7022.70    437.86 o 
  -5   9   9     3828.34     3561.44    237.55 o 
  -4   9   9    10185.98    10192.37    355.83 o 
  -3   9   9     2411.37     2152.56    156.68 o 
  -2   9   9      903.76      729.41    123.42 o 
  -1   9   9     1923.12     2039.80    131.88 o 
   0   9   9     6553.51     7183.23    436.31 o 
   1   9   9     1926.71     1970.19    209.61 o 
   2   9   9      876.78      760.62    117.15 o 
   3   9   9     2326.54     2342.72    166.66 o 
   4   9   9    10659.96    11199.30    324.63 o 
   5   9   9     3630.32     3721.00    209.86 o 
   6   9   9     7762.96     8633.67    303.88 o 
   7   9   9      892.72      819.97    149.86 o 
   8   9   9      346.12      409.28    130.36 o 
   9   9   9      703.92      709.46    150.45 o 
  10   9   9     2645.27     3001.71    225.86 o 
  -9  10   9      419.60      162.88    251.72 o 
  -8  10   9     3769.53     3043.88    365.94 o 
  -7  10   9       34.97     -105.76    175.57 o 
  -6  10   9     2738.52     2527.75    329.98 o 
  -5  10   9     3408.04     3454.24    365.94 o 
  -4  10   9      223.67       38.31    145.55 o 
  -3  10   9     3502.97     3513.29    251.16 o 
  -2  10   9     1030.52     1045.11    142.78 o 
  -1  10   9      759.11      724.93    125.49 o 
   0  10   9    12268.03    14237.02    486.36 o 
   1  10   9      803.76      761.23    122.47 o 
   2  10   9     1101.00      835.16    122.56 o 
   3  10   9     3821.77     3729.80    222.23 o 
   4  10   9      252.62       85.05    108.57 o 
   5  10   9     3461.47     3833.62    222.47 o 
   6  10   9     2732.55     2638.07    196.36 o 
   7  10   9       27.55        0.09    115.15 o 
   8  10   9     3754.46     4071.68    241.63 o 
   9  10   9      476.52      452.33    154.41 o 
  -8  11   9      589.28      334.21    268.64 o 
  -7  11   9      245.29      181.91    243.26 o 
  -6  11   9      331.96      359.60    217.87 o 
  -5  11   9     1872.06     2015.85    338.44 o 
  -4  11   9     4476.94     3824.41    389.21 o 
  -3  11   9     1157.35     1147.07    187.71 o 
  -2  11   9     2129.70     2297.86    183.83 o 
  -1  11   9     1775.23     1986.92    175.19 o 
   0  11   9       39.09     -141.63    141.63 o 
   1  11   9     1976.47     2441.88    181.07 o 
   2  11   9     1942.93     2098.29    212.88 o 
   3  11   9     1079.92      960.12    192.90 o 
   4  11   9     4481.99     4669.51    238.91 o 
   5  11   9     1963.14     1845.48    179.80 o 
   6  11   9      338.51      471.70    135.99 o 
   7  11   9      284.64      266.92    134.32 o 
   8  11   9      539.31      633.03    148.29 o 
  -7  12   9     4656.26     4093.05    425.17 o 
  -6  12   9      192.45      -67.69    222.10 o 
  -5  12   9      520.48      505.55    279.22 o 
  -4  12   9      220.22     -114.22    247.49 o 
  -3  12   9     2531.04     2713.89    370.17 o 
  -2  12   9     2807.69     2987.78    497.09 o 
  -1  12   9     5000.21     5406.40    260.49 o 
   0  12   9      617.89      530.98    140.78 o 
   1  12   9     5093.15     6389.10    340.23 o 
   2  12   9     2623.31     2784.12    197.04 o 
   3  12   9     2439.00     2881.75    206.36 o 
   4  12   9      289.34      179.46    133.30 o 
   5  12   9      474.70      426.23    145.13 o 
   6  12   9      182.65       29.75    121.03 o 
   7  12   9     4750.86     5459.29    285.55 o 
  -5  13   9     1840.17     2288.72    399.79 o 
  -4  13   9     1342.28     1074.56    334.21 o 
  -3  13   9     1200.83     1478.57    357.48 o 
  -2  13   9       96.46     -230.56    281.33 o 
  -1  13   9      567.95      629.82    154.68 o 
   0  13   9     1867.95     2175.16    228.69 o 
   1  13   9      543.87      644.71    180.40 o 
   2  13   9       99.76       84.19    133.72 o 
   3  13   9     1329.42     1539.22    177.03 o 
   4  13   9     1386.22     1645.54    204.95 o 
   5  13   9     1849.49     2272.50    209.40 o 
  -3  14   9      315.80      395.56    317.29 o 
  -2  14   9     1036.11     1142.25    376.52 o 
  -1  14   9      527.09      393.44    321.52 o 
   0  14   9     3611.27     3750.01    320.99 o 
   1  14   9      475.37      388.28    151.05 o 
   2  14   9     1154.50     1069.66    209.25 o 
   3  14   9      305.79      463.45    169.00 o 
   0   0  10    44009.81    43404.90   1717.60 o 
   1   0  10     1975.41     1917.89    111.34 o 
   2   0  10    16188.76    16444.03    532.13 o 
   3   0  10     2981.76     2729.28    143.01 o 
   4   0  10     1951.02     2055.25    179.18 o 
   5   0  10       34.80       52.81     90.89 o 
   6   0  10     5344.54     5420.00    204.04 o 
   7   0  10     1312.75     1307.05    128.60 o 
   8   0  10     2898.31     2772.66    167.31 o 
   9   0  10     5152.62     5470.97    366.16 o 
  10   0  10       26.12      -47.66    133.11 o 
  11   0  10      667.88      718.88    169.52 o 
  12   0  10        7.66     -116.34    215.76 o 
 -12   1  10      586.24      323.64    249.60 o 
 -11   1  10     2446.32     2714.13    213.45 o 
 -10   1  10      506.23      452.51    123.19 o 
  -9   1  10     4937.96     5010.80    212.50 o 
  -8   1  10       77.09       54.80     73.65 o 
  -7   1  10      467.50      517.32     97.84 o 
  -6   1  10     3352.07     3171.46    119.73 o 
  -5   1  10     3488.19     3401.82    219.26 o 
  -4   1  10     5056.74     4842.10    221.92 o 
  -3   1  10     6077.01     6001.45    173.76 o 
  -2   1  10      757.72      602.96     80.60 o 
  -1   1  10     2481.74     2191.99    116.96 o 
   0   1  10      770.14      668.98     83.30 o 
   1   1  10     2242.29     1955.10    125.04 o 
   2   1  10      763.11      615.85     98.05 o 
   3   1  10     6164.64     5837.57    199.40 o 
   4   1  10     4959.38     4868.57    336.85 o 
   5   1  10     4063.47     4392.78    211.74 o 
   6   1  10     3423.45     3491.53    224.05 o 
   7   1  10      501.64      547.40    111.38 o 
   8   1  10      135.32       17.33     98.43 o 
   9   1  10     4738.75     5159.24    419.82 o 
  10   1  10      492.20      320.88    147.87 o 
  11   1  10     2382.09     2557.53    243.26 o 
  12   1  10      683.33      596.51    262.29 o 
  13   1  10       11.69     -131.15    243.26 o 
 -13   2  10     1902.32     2214.69    325.75 o 
 -12   2  10      425.58      590.16    232.68 o 
 -11   2  10     1002.57     1115.54    144.74 o 
 -10   2  10      915.18      817.53    109.30 o 
  -9   2  10     1178.19     1098.54    115.15 o 
  -8   2  10     2231.49     2089.83    131.10 o 
  -7   2  10       44.88       63.18     67.92 o 
  -6   2  10      733.22      729.81     81.64 o 
  -5   2  10     1407.22     1290.57    120.83 o 
  -4   2  10     3528.63     3338.81    114.31 o 
  -3   2  10      167.36      171.14     59.00 o 
  -2   2  10     7432.33     6890.59    256.89 o 
  -1   2  10     2469.44     2138.89     91.95 o 
   0   2  10     2128.48     2024.45     97.27 o 
   1   2  10     2311.24     2086.51    134.53 o 
   2   2  10     7856.92     7985.19    533.98 o 
   3   2  10      134.10       74.69     77.76 o 
   4   2  10     3540.69     3609.71    176.56 o 
   5   2  10     1447.50     1136.79    122.89 o 
   6   2  10      601.69      488.21    106.48 o 
   7   2  10       61.22      -13.57    100.36 o 
   8   2  10     2303.43     2430.22    170.42 o 
   9   2  10     1331.50     1360.89    149.78 o 
  10   2  10      858.28      796.30    139.90 o 
  11   2  10      992.90     1050.93    297.20 o 
  12   2  10      347.79      405.04    162.24 o 
  13   2  10     1722.49     1556.84    334.21 o 
 -13   3  10       57.40        2.21    148.48 o 
 -12   3  10      619.91      793.03    173.43 o 
 -11   3  10       41.61       98.78    147.05 o 
 -10   3  10     1435.21     1469.03    196.01 o 
  -9   3  10      882.76      811.75    116.93 o 
  -8   3  10     2001.58     1768.01    124.02 o 
  -7   3  10     1502.39     1197.80    124.72 o 
  -6   3  10     6789.73     6683.11    396.60 o 
  -5   3  10     3704.66     3594.38    165.15 o 
  -3   3  10     7495.53     6866.20    331.88 o 
  -2   3  10     1116.64     1127.56    140.14 o 
  -1   3  10     6702.49     6203.55    354.47 o 
   0   3  10     4401.69     3856.56    133.02 o 
   1   3  10     6428.88     6726.67    215.93 o 
   2   3  10     1136.60     1155.31    117.99 o 
   3   3  10     7148.12     7185.55    229.77 o 
   4   3  10     1385.87     1324.72    126.85 o 
   5   3  10     3732.37     3781.85    180.24 o 
   6   3  10     7170.21     7388.77    337.07 o 
   7   3  10     1635.77     1514.91    139.93 o 
   8   3  10     2050.60     2133.58    160.74 o 
   9   3  10      824.56      722.35    134.63 o 
  10   3  10     1473.47     1557.35    159.41 o 
  11   3  10       27.26      -89.87    113.90 o 
  12   3  10      561.39      621.65    173.24 o 
  13   3  10       60.46      194.60    230.56 o 
 -12   4  10      471.02      469.40    170.34 o 
 -11   4  10     1338.80     1260.81    402.96 o 
 -10   4  10      426.39      535.21    194.60 o 
  -9   4  10      140.77       91.79    103.44 o 
  -8   4  10     1502.76     1457.58    154.80 o 
  -7   4  10      716.35      542.59    124.35 o 
  -6   4  10     2168.37     1975.56    162.31 o 
  -5   4  10     3759.79     3318.80    205.46 o 
  -4   4  10      230.99       45.32     73.47 o 
  -3   4  10    25925.49    25353.07    570.32 o 
  -2   4  10     2724.54     2337.41    112.51 o 
  -1   4  10      958.41      733.21     97.97 o 
   0   4  10    10239.51    10495.59    214.54 o 
   1   4  10      964.81      885.88    109.99 o 
   2   4  10     2818.84     2433.62    180.23 o 
   3   4  10    26036.27    27019.69    579.16 o 
   4   4  10      186.25       99.63     96.42 o 
   5   4  10     3938.53     3866.62    190.85 o 
   6   4  10     2289.36     2182.28    284.53 o 
   7   4  10      639.27      614.08    120.06 o 
   8   4  10     1535.79     1610.51    206.72 o 
   9   4  10      157.41      239.39    144.17 o 
  10   4  10      373.54      325.40    146.37 o 
  11   4  10     1353.97     1324.79    167.86 o 
  12   4  10      466.45      474.44    146.53 o 
 -12   5  10      752.76      725.98    181.61 o 
 -11   5  10      557.83      650.21    170.86 o 
 -10   5  10     1640.18     1552.61    264.41 o 
  -9   5  10      512.48      338.36    135.36 o 
  -8   5  10     1372.56     1073.63    153.97 o 
  -7   5  10      175.21      135.74    113.56 o 
  -6   5  10     2332.81     1925.48    166.83 o 
  -5   5  10       70.71      -35.34     97.19 o 
  -4   5  10     1059.40     1045.75     94.97 o 
  -3   5  10       93.20       -0.13     72.77 o 
  -2   5  10     2072.86     1977.57    109.48 o 
  -1   5  10      818.35      757.72    102.59 o 
   0   5  10     3709.42     3646.11    141.65 o 
   1   5  10      721.90      612.71    103.39 o 
   2   5  10     2241.20     2454.49    156.92 o 
   3   5  10       95.66      112.15     94.54 o 
   4   5  10      834.52      783.32    117.46 o 
   5   5  10       85.20      127.73    103.29 o 
   6   5  10     2086.18     2109.11    159.86 o 
   7   5  10      159.47      100.82    103.72 o 
   8   5  10     1389.83     1381.61    161.62 o 
   9   5  10      481.42      387.43    130.19 o 
  10   5  10     1634.77     1902.02    180.32 o 
  11   5  10      444.62      391.55    146.44 o 
  12   5  10      796.72      704.94    156.77 o 
 -11   6  10      712.51      708.62    245.37 o 
 -10   6  10      266.06        8.46    194.60 o 
  -9   6  10      200.00     -162.88    184.03 o 
  -8   6  10      597.66      533.02    139.84 o 
  -7   6  10      552.79      646.98    142.09 o 
  -6   6  10     1531.64     1189.03    150.05 o 
  -5   6  10     4697.57     3622.28    234.80 o 
  -4   6  10      863.26      910.62    109.61 o 
  -3   6  10     4884.13     4926.08    310.50 o 
  -2   6  10     1693.06     1565.22    112.60 o 
  -1   6  10     1779.39     1781.89    116.01 o 
   0   6  10     1173.20     1313.62    106.56 o 
   1   6  10     2092.80     2105.96    147.08 o 
   2   6  10     1829.80     1642.75    137.66 o 
   3   6  10     5060.44     5258.62    216.07 o 
   4   6  10      707.05      695.67    115.86 o 
   5   6  10     4800.85     4978.77    221.41 o 
   6   6  10     1479.82     1521.22    147.48 o 
   7   6  10      570.92      656.25    132.07 o 
   8   6  10      602.61      535.42    128.84 o 
   9   6  10      281.81      134.33    116.51 o 
  10   6  10      232.51      319.56    126.21 o 
  11   6  10      789.44      838.60    152.95 o 
 -11   7  10      736.72      384.98    215.76 o 
 -10   7  10      697.46      395.56    224.22 o 
  -9   7  10      799.12      704.39    234.80 o 
  -8   7  10      207.89     -103.65    190.37 o 
  -7   7  10      565.11      370.53    139.80 o 
  -6   7  10     3473.93     3265.68    216.74 o 
  -5   7  10     3046.14     2825.44    198.32 o 
  -4   7  10    10209.86     9893.63    332.59 o 
  -3   7  10     3191.20     3234.76    179.98 o 
  -2   7  10     3534.28     3763.04    158.55 o 
  -1   7  10      257.92      120.64     87.34 o 
   0   7  10     2584.32     2621.38    137.45 o 
   1   7  10      260.67      102.30     91.48 o 
   2   7  10     3646.15     3693.24    186.79 o 
   3   7  10     3188.08     2862.95    173.44 o 
   4   7  10    10619.39    11425.78    404.06 o 
   5   7  10     2906.28     2761.94    179.27 o 
   6   7  10     3501.19     3680.35    208.42 o 
   7   7  10      476.99      301.07    120.34 o 
   8   7  10      256.28      242.28    123.95 o 
   9   7  10      848.12      856.42    142.08 o 
  10   7  10      710.39      828.84    146.86 o 
  11   7  10      801.16      744.80    164.52 o 
 -10   8  10        9.11       40.19    230.56 o 
  -9   8  10     1378.35      869.38    234.80 o 
  -7   8  10     1764.88     1484.92    262.29 o 
  -6   8  10      841.09      731.99    149.48 o 
  -5   8  10      745.25      614.67    148.68 o 
  -4   8  10      536.87      472.10    154.41 o 
  -3   8  10     3200.59     3120.78    213.07 o 
  -2   8  10     1606.33     1603.16    123.37 o 
  -1   8  10     1663.42     1709.67    130.21 o 
   0   8  10     7658.80     7567.19    220.29 o 
   1   8  10     1602.04     1455.60    142.71 o 
   2   8  10     1489.03     1565.19    149.16 o 
   3   8  10     3124.66     3260.48    188.87 o 
   4   8  10      671.98      582.79    123.87 o 
   5   8  10      901.69      903.49    131.20 o 
   6   8  10      835.56      720.95    138.00 o 
   7   8  10     1730.09     1848.59    174.09 o 
   8   8  10      274.49      284.37    118.08 o 
   9   8  10     1214.53     1220.75    170.11 o 
  10   8  10        3.81     -104.30    133.48 o 
 -10   9  10      412.30      930.72    289.79 o 
  -9   9  10     1993.44     1814.90    321.52 o 
  -8   9  10     1034.45      814.38    253.83 o 
  -6   9  10      529.43      592.28    228.45 o 
  -5   9  10      195.67      147.98    139.74 o 
  -4   9  10      121.10      135.96    129.20 o 
  -3   9  10      676.61      649.57    124.46 o 
  -2   9  10     1414.68     1367.60    148.96 o 
  -1   9  10       83.77      -28.01     98.31 o 
   0   9  10     2356.18     2516.42    199.67 o 
   1   9  10       65.92       53.79     96.05 o 
   2   9  10     1343.88     1270.67    136.77 o 
   3   9  10      662.98      750.07    127.86 o 
   4   9  10      206.88      178.07    108.84 o 
   5   9  10      217.80      236.99    119.77 o 
   6   9  10      459.51      545.80    133.83 o 
   7   9  10      179.69      175.16    122.82 o 
   8   9  10     1137.73     1192.61    166.02 o 
   9   9  10     1999.40     2082.15    209.39 o 
  10   9  10      397.37      393.64    145.34 o 
  -8  10  10      444.01      152.30    211.53 o 
  -7  10  10      861.27      759.38    260.18 o 
  -6  10  10     1351.18     1759.91    302.48 o 
  -5  10  10      794.31      727.65    266.52 o 
  -4  10  10      164.00       42.54    149.65 o 
  -3  10  10     2537.58     2570.98    367.00 o 
  -2  10  10     4006.35     4285.38    223.04 o 
  -1  10  10     1802.14     1696.93    168.76 o 
   0  10  10      247.93      246.83     97.23 o 
   1  10  10     1937.20     2013.92    167.43 o 
   2  10  10     4139.59     4283.51    414.34 o 
   3  10  10     2506.83     2718.47    190.47 o 
   4  10  10      119.24      151.77    118.74 o 
   5  10  10      744.50      689.16    133.02 o 
   6  10  10     1121.99     1359.44    164.78 o 
   7  10  10      931.02     1062.57    156.05 o 
   8  10  10      470.63      443.80    153.17 o 
   9  10  10     1260.47     1325.73    185.39 o 
  -8  11  10      398.79      255.95    270.75 o 
  -7  11  10      422.07      357.48    255.95 o 
  -6  11  10     1478.89     1347.43    300.37 o 
  -5  11  10      833.02      412.48    266.52 o 
  -4  11  10      942.97     1070.33    294.02 o 
  -3  11  10     2065.69     2063.15    217.99 o 
  -2  11  10      121.33       80.63    116.98 o 
  -1  11  10     1583.96     1412.99    165.11 o 
   0  11  10     1081.32     1074.85    152.98 o 
   1  11  10     1372.87     1514.23    160.92 o 
   2  11  10      140.83      179.22    118.62 o 
   3  11  10     1970.04     2210.37    185.94 o 
   4  11  10      973.09      862.30    148.25 o 
   5  11  10      826.77      838.83    148.01 o 
   6  11  10     1442.48     1426.46    172.38 o 
   7  11  10      442.76      379.21    132.99 o 
   8  11  10      386.77      291.11    150.24 o 
  -6  12  10      306.73      363.83    272.87 o 
  -5  12  10      159.88      101.53    258.06 o 
  -4  12  10       48.01       19.04    262.29 o 
  -3  12  10     1602.08     1171.86    298.25 o 
  -2  12  10     1193.35     1200.66    390.27 o 
  -1  12  10      802.02      695.68    159.89 o 
   0  12  10     1605.56     1663.35    179.70 o 
   1  12  10      816.97     1035.43    183.97 o 
   2  12  10     1125.39     1250.93    160.67 o 
   3  12  10     1614.69     1704.02    275.50 o 
   4  12  10       25.79      -44.49    122.08 o 
   5  12  10      149.35      114.38    133.11 o 
   6  12  10      323.81      304.01    141.97 o 
  -4  13  10      434.66      334.21    302.48 o 
  -3  13  10      208.70      365.94    306.71 o 
  -2  13  10      418.40      482.28    317.29 o 
  -1  13  10      145.65       84.43    195.39 o 
   0  13  10       29.77     -127.73    134.36 o 
   1  13  10      101.83      109.86    138.57 o 
   2  13  10      405.14      535.20    181.82 o 
   3  13  10      211.20      159.27    133.05 o 
   4  13  10      446.76      464.26    152.81 o 
   1   0  11     6350.35     5794.81    240.59 o 
   2   0  11    11149.71    11397.04    245.26 o 
   3   0  11     2192.58     2006.46    233.61 o 
   4   0  11     7065.14     6924.06    510.72 o 
   5   0  11    14471.80    15737.90    638.81 o 
   6   0  11     1243.38     1190.73    128.73 o 
   7   0  11        3.64       35.08     94.42 o 
   8   0  11     2320.20     2219.37    162.31 o 
   9   0  11     3075.25     2577.64    262.29 o 
  10   0  11      260.67      167.11    203.07 o 
  11   0  11      818.36      582.01    174.68 o 
  12   0  11      358.52      209.41    224.22 o 
 -12   1  11     2567.72     1931.24    329.98 o 
 -11   1  11      309.49      311.92    155.10 o 
 -10   1  11      378.88      387.76    140.63 o 
  -9   1  11     3460.76     3326.28    574.30 o 
  -8   1  11     3763.93     3562.12    189.31 o 
  -7   1  11     8659.57     8883.84    425.35 o 
  -6   1  11     3457.90     3473.57    246.72 o 
  -5   1  11      171.87       -0.98     93.22 o 
  -4   1  11     2003.21     1876.29    141.72 o 
  -3   1  11     9414.47     9589.40    247.00 o 
  -2   1  11     9577.11     9053.50    382.90 o 
  -1   1  11     2250.44     2058.49    121.76 o 
   0   1  11      654.29      442.48     88.12 o 
   1   1  11     2431.25     2514.54    150.33 o 
   2   1  11     9935.06     9128.15    251.06 o 
   3   1  11     9229.07     9297.19    271.36 o 
   4   1  11     2072.51     2109.61    148.80 o 
   5   1  11      210.50      107.16     90.27 o 
   6   1  11     3630.58     3509.92    247.13 o 
   7   1  11     8883.19     9270.50    705.31 o 
   8   1  11     3468.73     3504.94    206.89 o 
   9   1  11     3305.87     3344.49    196.54 o 
  10   1  11      416.47      212.28    158.41 o 
  11   1  11      278.95      343.34    304.60 o 
  12   1  11     2646.48     2870.21    257.93 o 
 -11   2  11     1208.82     1006.87    266.52 o 
 -10   2  11     4361.25     3952.34    484.40 o 
  -9   2  11      971.35      918.09    168.22 o 
  -8   2  11      601.56      470.40    141.72 o 
  -7   2  11      288.78      353.96    108.87 o 
  -6   2  11     8538.43     9089.42    362.44 o 
  -5   2  11     7387.48     7377.18    624.50 o 
  -4   2  11     1450.26     1410.86    112.57 o 
  -3   2  11     3704.17     3736.79    150.40 o 
  -2   2  11     1005.15      887.14     94.34 o 
  -1   2  11     7190.44     6878.90    222.96 o 
   0   2  11    22652.04    21752.25    405.56 o 
   1   2  11     7434.39     7301.43    299.26 o 
   2   2  11     1021.38      897.94    117.99 o 
   3   2  11     3798.27     3680.29    312.67 o 
   4   2  11     1596.96     1650.15    136.60 o 
   5   2  11     7323.92     7455.25    246.88 o 
   6   2  11     8161.92     8991.98    276.40 o 
   7   2  11      255.51      190.91    105.40 o 
   8   2  11      615.12      740.53    124.44 o 
   9   2  11      880.55      919.37    134.07 o 
  10   2  11     4326.78     4534.01    235.05 o 
  11   2  11     1118.80     1360.80    213.87 o 
  12   2  11     3148.42     3170.33    267.12 o 
 -10   3  11      188.14      307.95    150.27 o 
  -9   3  11     5229.89     5426.58   1001.58 o 
  -8   3  11     6348.31     6196.55    823.90 o 
  -7   3  11     8367.06     8095.87    441.03 o 
  -6   3  11    13567.41    14130.83    767.61 o 
  -5   3  11     1192.14     1196.15    107.59 o 
  -4   3  11     1487.63     1382.91    109.19 o 
  -3   3  11     3307.90     3085.84    202.50 o 
  -2   3  11      239.38      169.04     90.46 o 
  -1   3  11     3246.42     2894.97    157.98 o 
   0   3  11     3842.46     3904.80    180.58 o 
   1   3  11     3450.83     3529.78    175.49 o 
   2   3  11      210.25      350.84    102.57 o 
   3   3  11     3387.32     3041.07    222.70 o 
   4   3  11     1264.19     1075.65    173.76 o 
   5   3  11     1258.21     1335.35    138.60 o 
   6   3  11    12799.92    12883.42    344.68 o 
   7   3  11     8436.64     8671.21    405.51 o 
   8   3  11     6265.22     6693.17    341.92 o 
   9   3  11     5076.06     5397.20    291.40 o 
  10   3  11      164.00      185.50    127.62 o 
  11   3  11      785.29      812.85    156.23 o 
  12   3  11     5622.03     6170.77    486.51 o 
  -9   4  11     6567.15     6083.52    423.05 o 
  -8   4  11      745.17      693.81    224.22 o 
  -7   4  11     1311.89     1214.17    234.80 o 
  -6   4  11      730.60      761.50    190.37 o 
  -5   4  11     3330.96     3334.78    168.18 o 
  -4   4  11    14898.03    15104.69    764.70 o 
  -3   4  11     8955.30     8541.15    484.54 o 
  -2   4  11     1971.02     1897.25    140.75 o 
  -1   4  11     2304.38     2260.73    173.12 o 
   0   4  11     4245.84     4288.23    188.95 o 
   1   4  11     2154.24     2142.61    148.13 o 
   2   4  11     2002.04     1928.28    216.18 o 
   3   4  11     8520.65     8591.89    384.98 o 
   4   4  11    14855.48    16414.16    364.35 o 
   5   4  11     3330.18     3787.93    198.25 o 
   6   4  11      693.54      716.66    128.47 o 
   7   4  11     1396.31     1451.30    155.35 o 
   8   4  11      676.89      693.19    129.99 o 
   9   4  11     6524.77     7699.63    404.83 o 
  10   4  11     3652.55     4028.03    235.22 o 
  11   4  11     1221.37     1419.14    168.88 o 
  12   4  11      101.52      145.72    178.19 o 
  -9   5  11     5745.91     5140.11    393.44 o 
  -8   5  11     4972.54     4662.48    316.23 o 
  -7   5  11    14293.97    12827.01    560.55 o 
  -6   5  11     3912.71     3273.15    292.97 o 
  -5   5  11      139.97       84.71    109.27 o 
  -4   5  11      577.75      451.91     87.65 o 
  -3   5  11     6140.69     6272.13    261.96 o 
  -2   5  11     1111.26     1006.43    115.71 o 
  -1   5  11     6272.47     6654.37    195.40 o 
   0   5  11     1444.98     1434.18    113.31 o 
   1   5  11     6046.23     6086.69    226.26 o 
   2   5  11     1372.59     1386.94    146.92 o 
   3   5  11     6212.95     6751.01    295.93 o 
   4   5  11      693.77      679.98    120.21 o 
   5   5  11      174.58      115.89    101.02 o 
   6   5  11     4304.36     4593.48    225.91 o 
   7   5  11    13879.42    15536.32    962.45 o 
   8   5  11     4920.78     4892.43    241.79 o 
   9   5  11     5526.45     6087.14    287.82 o 
  10   5  11      315.18      279.81    133.11 o 
  11   5  11     1111.51     1019.42    161.63 o 
 -10   6  11     3530.78     3304.05    342.67 o 
  -9   6  11      522.08      325.75    215.76 o 
  -8   6  11      426.93       79.30    167.11 o 
  -7   6  11      220.33      226.01    135.72 o 
  -6   6  11     4843.88     4634.35    243.13 o 
  -5   6  11     2646.81     2416.36    182.50 o 
  -4   6  11      778.71      714.55    204.32 o 
  -3   6  11     7350.72     7558.40    233.87 o 
  -2   6  11      512.90      448.26     92.33 o 
  -1   6  11      374.18      202.21     87.02 o 
   0   6  11    16223.23    16530.97    368.55 o 
   1   6  11      384.71      315.54    109.10 o 
   2   6  11      519.64      493.74    112.30 o 
   3   6  11     7349.02     7530.66    262.96 o 
   4   6  11      653.57      641.81    128.40 o 
   5   6  11     2707.78     2729.77    180.67 o 
   6   6  11     5069.34     5744.71    251.22 o 
   7   6  11      190.45      287.61    117.18 o 
   8   6  11      487.14      350.71    121.64 o 
   9   6  11      511.44      480.44    134.46 o 
  10   6  11     3471.50     3537.12    405.43 o 
  11   6  11     3047.24     3501.04    416.75 o 
 -10   7  11       90.93      -31.73    213.64 o 
  -9   7  11      167.91       44.42    198.84 o 
  -8   7  11     1691.56     1603.38    272.87 o 
  -7   7  11     6313.50     5880.10    283.89 o 
  -6   7  11     3717.81     3178.48    220.99 o 
  -5   7  11      429.47      399.85    133.99 o 
  -4   7  11     1180.94     1136.17    155.87 o 
  -3   7  11      897.57      772.98    127.35 o 
  -2   7  11     1728.10     1568.89    120.52 o 
  -1   7  11     5035.34     5388.01    188.58 o 
   0   7  11     2139.60     2111.92    136.07 o 
   1   7  11     4842.25     4970.34    304.26 o 
   2   7  11     1684.92     1673.93    172.83 o 
   3   7  11      966.46      671.78    121.28 o 
   4   7  11     1153.98     1157.64    145.00 o 
   5   7  11      430.83      418.33    119.45 o 
   6   7  11     3440.01     3680.18    219.64 o 
   7   7  11     6540.69     7374.17    482.54 o 
   8   7  11     1798.92     1779.45    172.55 o 
   9   7  11      210.60      210.70    122.72 o 
  10   7  11       62.55      133.88    129.40 o 
 -10   8  11      956.94      882.07    262.29 o 
  -9   8  11      489.41      389.21    226.33 o 
  -8   8  11      566.92      486.51    205.18 o 
  -7   8  11      295.27      105.76    196.72 o 
  -6   8  11     1788.87     1456.33    181.61 o 
  -5   8  11     6028.35     5387.05    275.16 o 
  -4   8  11     6866.70     6659.68    478.05 o 
  -3   8  11     1183.24     1277.28    147.00 o 
  -2   8  11     4822.91     5252.88    193.14 o 
  -1   8  11     5005.41     5156.60    237.84 o 
   0   8  11     3375.41     3468.59    165.95 o 
   1   8  11     4828.60     4888.55    224.60 o 
   2   8  11     5022.24     4963.24    307.31 o 
   3   8  11     1168.97     1159.73    146.48 o 
   4   8  11     6839.00     7338.45    277.41 o 
   5   8  11     6019.21     6350.07    265.04 o 
   6   8  11     1937.33     2038.33    182.56 o 
   7   8  11      279.94      347.46    123.42 o 
   8   8  11      562.72      642.94    143.46 o 
   9   8  11      486.50      598.41    153.16 o 
  10   8  11      921.27     1016.58    174.95 o 
  -9   9  11     2894.20     2976.19    368.06 o 
  -8   9  11     1756.53     1671.06    300.37 o 
  -7   9  11     3352.36     2921.19    344.79 o 
  -6   9  11      329.02      302.48    219.99 o 
  -5   9  11     1198.33     1382.15    186.95 o 
  -4   9  11     1435.65     1271.08    191.38 o 
  -3   9  11     4078.85     4168.50    254.86 o 
  -2   9  11     2078.20     2433.81    220.16 o 
  -1   9  11     1152.90     1309.79    132.15 o 
   0   9  11     1318.17     1422.10    131.84 o 
   1   9  11     1107.73     1171.91    148.54 o 
   2   9  11     2055.29     1916.04    162.80 o 
   3   9  11     4058.69     4194.05    221.39 o 
   4   9  11     1355.87     1157.24    144.31 o 
   5   9  11     1226.75     1255.54    158.11 o 
   6   9  11      406.91      348.89    127.05 o 
   7   9  11     3569.33     3449.37    223.87 o 
   8   9  11     1583.97     1603.21    182.62 o 
   9   9  11     2940.54     3334.10    237.78 o 
  -8  10  11      519.38      429.40    264.41 o 
  -7  10  11       54.61     -116.34    230.56 o 
  -6  10  11     1468.13     1332.62    283.45 o 
  -5  10  11     2417.26     2157.58    325.75 o 
  -4  10  11      563.88      485.06    152.48 o 
  -3  10  11      599.71      470.88    169.64 o 
  -2  10  11      385.80      314.04    130.85 o 
  -1  10  11     2325.92     2606.31    200.92 o 
   0  10  11     4920.64     5277.68    213.04 o 
   1  10  11     2228.77     2741.41    191.68 o 
   2  10  11      310.32      311.95    127.32 o 
   3  10  11      627.22      615.25    137.92 o 
   4  10  11      618.86      490.03    137.22 o 
   5  10  11     2405.28     2476.29    195.17 o 
   6  10  11     1374.84     1422.92    172.35 o 
   7  10  11       45.77       64.31    127.80 o 
   8  10  11      529.89      723.46    167.53 o 
  -6  11  11     3577.47     3771.53    412.48 o 
  -5  11  11     2516.37     2108.93    353.25 o 
  -4  11  11      682.99      439.98    239.03 o 
  -3  11  11      941.64      885.94    188.02 o 
  -2  11  11      173.73      188.27    178.57 o 
  -1  11  11     2398.53     2504.65    222.40 o 
   0  11  11      212.93      227.23    123.80 o 
   1  11  11     2293.35     2327.22    187.21 o 
   2  11  11       74.00      -17.62    114.31 o 
   3  11  11     1074.38     1153.89    155.56 o 
   4  11  11      624.15      778.93    170.14 o 
   5  11  11     2729.43     2828.95    212.79 o 
   6  11  11     3372.78     3464.80    237.47 o 
  -4  12  11     2261.82     2244.30    384.98 o 
  -3  12  11     1542.43     1640.74    233.20 o 
  -2  12  11     1701.89     1829.10    238.81 o 
  -1  12  11     1674.96     1755.46    193.17 o 
   0  12  11     2196.76     2428.88    207.22 o 
   1  12  11     1507.05     1638.27    184.73 o 
   2  12  11     1913.31     2058.37    186.06 o 
   3  12  11     1480.61     1399.43    166.15 o 
   4  12  11     2252.54     2638.31    220.01 o 
   5  12  11     1310.47     1619.56    190.78 o 
  -1  13  11      665.49      951.87    319.41 o 
   0  13  11        0.99      152.50    197.39 o 
   1  13  11      617.96      829.95    195.10 o 
   0   0  12     7488.39     6798.35    286.39 o 
   1   0  12      924.08      913.30    101.79 o 
   2   0  12    19358.49    18929.55    792.74 o 
   3   0  12     1994.25     1956.40    145.51 o 
   4   0  12     2540.56     2572.56    162.00 o 
   5   0  12      600.53      403.86    116.55 o 
   6   0  12     1023.46     1082.08    132.91 o 
   7   0  12        0.82      -33.26    101.76 o 
   8   0  12     7336.36     7725.56    273.31 o 
   9   0  12      123.81      108.60    130.95 o 
  10   0  12     1620.37     1597.13    318.35 o 
  11   0  12      127.71      -87.24    158.92 o 
 -11   1  12     1169.27     1134.09    192.67 o 
 -10   1  12     5315.66     5161.59    411.42 o 
  -9   1  12      298.47       31.70    155.47 o 
  -8   1  12     3645.96     3714.85    462.19 o 
  -7   1  12      228.06      171.39    139.09 o 
  -6   1  12      305.64      157.95    107.45 o 
  -5   1  12     6742.22     6648.62    250.71 o 
  -4   1  12     2201.77     1828.51    174.78 o 
  -3   1  12     2635.24     2620.23    142.58 o 
  -2   1  12      540.16      497.07     96.65 o 
  -1   1  12     1915.77     1816.07    122.03 o 
   0   1  12      307.93      213.23     84.22 o 
   1   1  12     1952.10     1870.43    142.16 o 
   2   1  12      433.56      195.89    101.45 o 
   3   1  12     2903.79     2772.16    166.21 o 
   4   1  12     2349.48     2261.00    160.48 o 
   5   1  12     6897.74     7382.97    254.17 o 
   6   1  12      389.92      256.20    114.46 o 
   7   1  12      202.60      401.42    118.31 o 
   8   1  12     3357.71     3382.54    333.60 o 
   9   1  12      367.04      207.94    126.85 o 
  10   1  12     5479.77     6175.28    524.59 o 
  11   1  12     1231.61     1493.20    212.95 o 
 -11   2  12      694.08      520.36    260.18 o 
 -10   2  12     1106.48     1262.88    262.29 o 
  -9   2  12      305.08      316.66    145.69 o 
  -8   2  12     1362.01     1460.10    184.50 o 
  -7   2  12     1860.42     1946.29    202.47 o 
  -6   2  12      540.77      540.42    120.71 o 
  -5   2  12      370.85      368.78    112.70 o 
  -4   2  12       25.97        8.68     82.82 o 
  -3   2  12     1449.02     1371.70    114.76 o 
  -2   2  12     1874.57     1849.66    138.92 o 
  -1   2  12     2691.37     2407.63    213.28 o 
   0   2  12      132.21      161.51    136.43 o 
   1   2  12     3018.97     2826.39    163.74 o 
   2   2  12     1961.34     1879.69    175.81 o 
   3   2  12     1448.22     1264.18    139.42 o 
   4   2  12       18.70      -54.79     95.52 o 
   5   2  12      285.65      218.36    114.59 o 
   6   2  12      566.14      443.19    130.87 o 
   7   2  12     2068.07     2152.51    174.52 o 
   8   2  12     1309.86     1354.20    164.13 o 
   9   2  12      355.31      486.16    133.50 o 
  10   2  12     1059.46     1076.40    164.33 o 
  11   2  12      614.76      554.49    183.90 o 
 -10   3  12      331.96      243.70    150.27 o 
  -9   3  12     1460.53     1279.74    272.87 o 
  -8   3  12      683.57      502.62    140.50 o 
  -7   3  12     3518.63     3366.49    464.30 o 
  -6   3  12     1208.89     1242.31    133.77 o 
  -5   3  12     9572.69     9451.55    329.28 o 
  -4   3  12      175.18      104.47    104.15 o 
  -3   3  12     3379.22     3258.73    174.41 o 
  -2   3  12     2257.84     2128.00    151.63 o 
  -1   3  12     4807.88     4200.21    190.83 o 
   0   3  12     2456.54     2334.02    156.11 o 
   1   3  12     4970.14     4802.83    206.77 o 
   2   3  12     2008.85     1970.83    152.90 o 
   3   3  12     3436.59     3298.36    184.92 o 
   4   3  12      118.80       29.20     98.31 o 
   5   3  12     9629.37     9721.10    296.55 o 
   6   3  12     1262.40     1125.82    143.24 o 
   7   3  12     3457.68     3653.73    285.34 o 
   8   3  12      759.70      683.86    146.04 o 
   9   3  12     1410.72     1866.28    319.73 o 
  10   3  12      306.25      190.42    130.70 o 
  11   3  12     1927.07     1972.88    233.32 o 
 -10   4  12      544.09      522.47    239.03 o 
  -9   4  12      615.24      772.07    241.14 o 
  -8   4  12     1054.33      717.08    209.41 o 
  -7   4  12     1724.73     1563.19    266.52 o 
  -6   4  12      239.00      122.69    169.22 o 
  -5   4  12     2375.65     2191.23    210.47 o 
  -4   4  12    10094.29    10447.41    521.99 o 
  -3   4  12     1094.30      954.47    128.46 o 
  -2   4  12    20219.37    20517.80   1445.94 o 
  -1   4  12     2666.02     2299.25    159.77 o 
   0   4  12     3553.55     3395.70    181.82 o 
   1   4  12     2575.18     2205.57    158.26 o 
   2   4  12    20325.26    20330.50    408.35 o 
   3   4  12     1278.46     1193.49    140.15 o 
   4   4  12    10203.00    10745.27    313.88 o 
   5   4  12     2420.38     2507.89    177.72 o 
   6   4  12      197.15       92.43    110.12 o 
   7   4  12     1502.90     1642.07    197.58 o 
   8   4  12     1046.92      978.63    151.50 o 
   9   4  12      611.32      858.97    157.60 o 
  10   4  12      565.71      626.88    155.01 o 
  11   4  12     2828.05     3235.63    226.75 o 
  -9   5  12      520.61      520.36    219.99 o 
  -8   5  12      774.83      702.27    232.68 o 
  -7   5  12     1136.36     1085.13    241.14 o 
  -6   5  12       11.93       40.19    194.60 o 
  -5   5  12     2239.89     1685.87    245.37 o 
  -4   5  12      811.25      872.04    125.41 o 
  -3   5  12      557.94      639.99    118.39 o 
  -2   5  12     1530.81     1580.70    140.99 o 
  -1   5  12      958.36      984.16    130.62 o 
   0   5  12      635.64      487.93    113.93 o 
   1   5  12      927.84      865.08    121.66 o 
   2   5  12     1497.56     1437.28    144.30 o 
   3   5  12      562.90      459.84    124.32 o 
   4   5  12      732.42      758.88    138.35 o 
   5   5  12     2211.25     2231.58    172.69 o 
   6   5  12       13.66     -103.39    103.39 o 
   7   5  12     1242.80     1148.22    152.41 o 
   8   5  12      717.41      727.11    141.73 o 
   9   5  12      527.86      435.45    136.58 o 
  10   5  12     1152.44     1214.47    169.29 o 
  -8   6  12     1528.33     1381.27    262.29 o 
  -7   6  12      242.46      164.99    196.72 o 
  -6   6  12      659.59      676.89    239.03 o 
  -5   6  12      204.17      294.02    198.84 o 
  -4   6  12     3381.13     3204.64    308.83 o 
  -3   6  12       60.61        7.87    100.67 o 
  -2   6  12     3728.37     3569.09    189.10 o 
  -1   6  12      587.05      583.88    116.23 o 
   0   6  12      886.46      878.10    125.95 o 
   1   6  12      537.02      520.79    121.19 o 
   2   6  12     3296.24     3030.01    189.74 o 
   3   6  12       66.04       11.51    105.47 o 
   4   6  12     3601.65     3719.53    209.50 o 
   5   6  12      239.86      155.31    120.40 o 
   6   6  12      680.78      529.63    136.05 o 
   7   6  12      238.78      111.21    120.43 o 
   8   6  12     1543.48     1561.40    168.27 o 
   9   6  12       54.53      -58.18    120.85 o 
  10   6  12     1105.36     1217.39    171.88 o 
  -7   7  12      473.91      429.40    224.22 o 
  -6   7  12      862.36      746.69    230.56 o 
  -5   7  12     9389.75     8549.93    488.63 o 
  -4   7  12      141.16      -76.15    186.14 o 
  -3   7  12     6553.26     7078.09    538.34 o 
  -2   7  12      142.64      102.00    112.47 o 
  -1   7  12     6696.40     7189.29    263.49 o 
   0   7  12     1419.47     1501.54    152.78 o 
   1   7  12     6659.15     6483.97    252.24 o 
   2   7  12      141.53      188.23    122.46 o 
   3   7  12     6337.87     7092.41    406.32 o 
   4   7  12      123.42      111.98    114.84 o 
   5   7  12     9273.03     9831.42    347.59 o 
   6   7  12      900.80      883.68    144.61 o 
   7   7  12      425.93      500.32    155.82 o 
   8   7  12       34.16      -12.28    122.15 o 
   9   7  12      396.42      325.85    142.67 o 
  -6   8  12      303.63      268.64    224.22 o 
  -5   8  12       90.33       31.73    194.60 o 
  -4   8  12       77.20      -31.73    196.72 o 
  -3   8  12       35.17     -192.49    192.49 o 
  -2   8  12     4528.60     4513.57    220.46 o 
  -1   8  12       73.53      -33.79     97.88 o 
   0   8  12     1857.50     2095.39    161.21 o 
   1   8  12       63.56       88.00    109.66 o 
   2   8  12     4605.36     5199.59    242.23 o 
   3   8  12       44.32      -75.26    113.65 o 
   4   8  12       85.27      -28.30    116.45 o 
   5   8  12       51.96      -46.44    108.06 o 
   6   8  12      402.62      278.14    123.74 o 
   7   8  12      183.42      109.60    127.27 o 
   8   8  12     1681.33     1468.69    176.19 o 
   9   8  12      315.04      326.56    149.66 o 
  -6   9  12      216.23      169.22    205.18 o 
  -5   9  12       60.92      -89.60    147.32 o 
  -4   9  12      674.69      680.35    272.87 o 
  -3   9  12      453.77      341.49    158.36 o 
  -2   9  12      249.73      167.25    153.03 o 
  -1   9  12      524.19      528.02    135.78 o 
   0   9  12       50.48       61.39    103.08 o 
   1   9  12      597.51      567.52    118.70 o 
   2   9  12      201.00       74.86    148.88 o 
   3   9  12      414.10      302.94    121.24 o 
   4   9  12      722.58      614.28    162.73 o 
   5   9  12       50.78      -35.35    119.59 o 
   6   9  12      220.22      281.84    130.05 o 
   7   9  12      336.60      330.57    146.64 o 
   8   9  12      636.91      646.49    157.76 o 
  -7  10  12      341.36      137.49    249.60 o 
  -6  10  12      840.14      543.62    249.60 o 
  -5  10  12      181.18      236.19    166.01 o 
  -4  10  12      603.54      520.02    179.47 o 
  -3  10  12      341.73      179.69    163.53 o 
  -2  10  12     2875.15     3242.81    213.47 o 
  -1  10  12      801.72     1061.12    162.62 o 
   0  10  12     1082.84     1123.98    154.85 o 
   1  10  12      810.07      704.43    127.22 o 
   2  10  12     2486.46     2825.15    204.35 o 
   3  10  12      315.71      376.14    137.00 o 
   4  10  12      611.07      727.28    148.06 o 
   5  10  12      142.50       61.35    117.76 o 
   6  10  12      855.78      772.97    159.18 o 
   7  10  12      421.34      420.06    150.44 o 
  -5  11  12     1974.15     1842.40    338.44 o 
  -4  11  12      136.80      156.31    176.42 o 
  -3  11  12      280.23      171.75    175.74 o 
  -2  11  12     1371.94     1617.59    314.12 o 
  -1  11  12      715.19      721.61    150.56 o 
   0  11  12      716.57      930.88    168.09 o 
   1  11  12      749.71      781.00    149.86 o 
   2  11  12     1198.66     1183.59    165.08 o 
   3  11  12      267.09       97.27    121.73 o 
   4  11  12       93.59       74.47    120.82 o 
   5  11  12     1848.63     2115.87    195.70 o 
  -3  12  12      532.72      453.41    204.06 o 
  -2  12  12      452.69      615.50    213.98 o 
  -1  12  12      305.69      401.55    208.35 o 
   0  12  12      336.48      205.60    143.75 o 
   1  12  12      231.03      277.54    142.49 o 
   2  12  12      481.10      350.39    168.52 o 
   3  12  12      568.83      341.97    136.78 o 
   1   0  13     5301.37     5075.87    217.91 o 
   2   0  13    11153.87    11754.24    315.29 o 
   3   0  13       89.70      -48.77    101.08 o 
   4   0  13    10142.86     9989.41    365.69 o 
   5   0  13     1123.91     1060.45    144.81 o 
   6   0  13     1643.76     1592.81    156.45 o 
   7   0  13      345.42      371.09    128.15 o 
   8   0  13      755.09      995.11    147.19 o 
   9   0  13       84.67       80.90    145.37 o 
  10   0  13      178.22      201.31    158.46 o 
  11   0  13       73.74      106.68    158.46 o 
 -11   1  13      994.78     1039.88    200.24 o 
 -10   1  13      659.03      600.32    169.72 o 
  -9   1  13      121.64       13.10    133.99 o 
  -8   1  13     1694.84     1520.30    188.44 o 
  -7   1  13     2948.55     3013.39    189.66 o 
  -6   1  13      159.50       85.30    114.92 o 
  -5   1  13    10772.91    11189.23    312.36 o 
  -4   1  13     7250.16     7442.81    459.38 o 
  -3   1  13     1327.86     1411.59    148.24 o 
  -2   1  13     6452.96     6109.12    206.70 o 
  -1   1  13     9181.73     9313.39    247.58 o 
   0   1  13      928.69      923.05    127.62 o 
   1   1  13     9079.08     8946.71    419.51 o 
   2   1  13     6687.79     6202.38    238.06 o 
   3   1  13     1306.89     1164.29    149.28 o 
   4   1  13     6850.69     7100.85    519.49 o 
   5   1  13    10998.96    11157.58    560.78 o 
   6   1  13      182.15      221.55    109.08 o 
   7   1  13     3019.34     3224.53    214.19 o 
   8   1  13     1880.47     1736.00    172.16 o 
   9   1  13      108.59       59.02    113.86 o 
  10   1  13      659.22      628.38    177.01 o 
  11   1  13     1022.34      894.21    203.35 o 
 -10   2  13      555.18      558.30    253.83 o 
  -9   2  13      629.17      541.80    188.26 o 
  -8   2  13     2895.08     3005.16    474.88 o 
  -7   2  13     2958.62     3180.25    397.67 o 
  -6   2  13      258.41      198.80    107.41 o 
  -5   2  13     6089.02     6032.72    488.11 o 
  -4   2  13     3495.70     3489.47    189.97 o 
  -3   2  13     2579.48     2775.78    154.99 o 
  -2   2  13     8969.64     8869.26    366.68 o 
  -1   2  13    15200.80    15033.25    347.88 o 
   0   2  13      545.75      421.25    140.67 o 
   1   2  13    15190.16    15362.13    801.95 o 
   2   2  13     8882.98     9579.49    328.92 o 
   3   2  13     2492.12     2557.29    173.31 o 
   4   2  13     3474.90     3591.02    249.95 o 
   5   2  13     5659.37     5938.23    600.63 o 
   6   2  13      275.62      234.34    117.19 o 
   7   2  13     2745.33     3301.60    353.41 o 
   8   2  13     3019.27     3335.15    481.27 o 
   9   2  13      594.63      795.24    153.29 o 
  10   2  13      491.18      435.96    178.81 o 
 -10   3  13     1465.76     1663.91    207.84 o 
  -9   3  13      316.47       84.10    153.97 o 
  -8   3  13     2683.80     2505.35    462.19 o 
  -7   3  13     3364.35     3535.48    417.77 o 
  -6   3  13      718.20      791.16    151.05 o 
  -5   3  13     2516.75     1971.72    191.01 o 
  -4   3  13      571.08      585.96    121.40 o 
  -3   3  13     1375.13     1109.55    139.08 o 
  -2   3  13     3726.01     3610.92    188.81 o 
  -1   3  13     1615.85     1507.08    145.32 o 
   0   3  13       56.46      -66.32     98.47 o 
   1   3  13     1693.19     1617.53    151.59 o 
   2   3  13     3311.65     3092.32    210.35 o 
   3   3  13     1460.14     1508.64    148.49 o 
   4   3  13      532.48      476.54    119.59 o 
   5   3  13     2565.33     2309.21    177.49 o 
   6   3  13      611.63      635.42    136.75 o 
   7   3  13     3392.27     3817.20    453.41 o 
   8   3  13     2464.15     2562.04    198.83 o 
   9   3  13      294.53      387.84    136.64 o 
  10   3  13     1424.23     1748.53    181.92 o 
 -10   4  13     1598.00     1184.55    287.68 o 
  -9   4  13      195.91      215.76    198.84 o 
  -8   4  13      778.44      657.85    224.22 o 
  -7   4  13     6178.36     5838.15    427.28 o 
  -6   4  13     1026.70      843.99    217.87 o 
  -5   4  13      934.66      558.43    209.41 o 
  -4   4  13     8697.66     8976.79    673.17 o 
  -3   4  13     1174.76     1150.49    144.64 o 
  -2   4  13     4182.53     4812.67    436.65 o 
  -1   4  13     3857.43     3796.07    305.32 o 
   0   4  13     3781.12     4170.04    246.10 o 
   1   4  13     3728.63     3565.80    196.56 o 
   2   4  13     4020.93     4091.14    210.97 o 
   3   4  13     1216.29     1239.28    149.82 o 
   4   4  13     8906.07     9395.29    303.66 o 
   5   4  13      953.74     1045.66    139.71 o 
   6   4  13     1014.24      805.53    142.55 o 
   7   4  13     5925.38     7013.68    288.46 o 
   8   4  13      821.60      681.92    146.02 o 
   9   4  13      200.93      221.51    136.75 o 
  10   4  13     1649.13     1833.40    192.89 o 
  -9   5  13     1093.77     1032.25    262.29 o 
  -8   5  13     5338.93     5030.12    425.17 o 
  -7   5  13     1586.83     1343.20    253.83 o 
  -6   5  13      341.53      219.99    192.49 o 
  -5   5  13     4463.46     4162.85    359.60 o 
  -4   5  13     3507.62     3703.20    350.65 o 
  -3   5  13      504.41      514.04    146.59 o 
  -2   5  13     6426.63     6626.54    402.21 o 
  -1   5  13     1230.58     1235.60    149.83 o 
   0   5  13        2.21       35.12    109.21 o 
   1   5  13     1283.95     1443.09    147.54 o 
   2   5  13     6792.31     7343.86    327.15 o 
   3   5  13      501.75      384.14    117.57 o 
   4   5  13     3369.56     3497.95    207.97 o 
   5   5  13     4487.91     4799.74    257.72 o 
   6   5  13      289.70      368.89    129.81 o 
   7   5  13     1613.40     1727.62    179.66 o 
   8   5  13     5349.98     6337.51    343.25 o 
   9   5  13     1084.33     1124.42    162.90 o 
  10   5  13     1842.26     2524.75    264.45 o 
  -8   6  13     1948.35     1624.53    270.75 o 
  -7   6  13     1826.35     1652.03    287.68 o 
  -6   6  13      288.39      129.03    215.76 o 
  -5   6  13     3601.13     3105.22    340.56 o 
  -4   6  13      564.16      700.15    224.22 o 
  -3   6  13     1582.91     1489.18    149.62 o 
  -2   6  13     1022.46     1126.69    251.10 o 
  -1   6  13    10624.99    10819.49    399.83 o 
   0   6  13     2668.43     2618.47    184.40 o 
   1   6  13    10597.78    10396.95    319.73 o 
   2   6  13     1036.31     1049.80    148.57 o 
   3   6  13     1543.71     1556.13    158.05 o 
   4   6  13      562.72      564.33    134.13 o 
   5   6  13     3838.49     3834.85    220.62 o 
   6   6  13      275.67      276.79    133.09 o 
   7   6  13     1994.31     2037.04    184.48 o 
   8   6  13     1848.45     1906.35    217.26 o 
   9   6  13      490.47      544.44    150.80 o 
  -7   7  13     1876.90     1857.21    304.60 o 
  -6   7  13     1421.65     1535.69    264.41 o 
  -5   7  13     1612.83     1163.40    239.03 o 
  -4   7  13     2622.19     2106.81    287.68 o 
  -3   7  13      847.58      794.38    347.96 o 
  -2   7  13      609.38      627.09    135.29 o 
  -1   7  13     2930.57     3211.11    198.86 o 
   0   7  13     2543.80     2656.66    187.44 o 
   1   7  13     3170.12     3410.43    207.71 o 
   2   7  13      617.16      443.15    129.55 o 
   3   7  13      786.99      744.45    142.12 o 
   4   7  13     2907.38     3109.13    207.09 o 
   5   7  13     1566.08     1555.16    169.84 o 
   6   7  13     1577.83     1981.89    187.38 o 
   7   7  13     1890.53     2083.92    198.41 o 
   8   7  13     1112.65     1088.82    170.84 o 
  -6   8  13      872.46      873.61    255.95 o 
  -5   8  13     1050.42     1017.45    236.91 o 
  -4   8  13     4458.56     4313.04    401.90 o 
  -3   8  13      426.04      541.51    239.03 o 
  -2   8  13     5626.61     5852.88    326.91 o 
  -1   8  13     4447.22     4901.55    238.29 o 
   0   8  13      128.54        2.31    116.87 o 
   1   8  13     4461.70     5001.71    244.46 o 
   2   8  13     5437.17     5522.87    252.29 o 
   3   8  13      514.06      596.88    142.76 o 
   4   8  13     4543.82     4908.17    256.09 o 
   5   8  13     1078.25     1114.63    165.47 o 
   6   8  13      777.47      810.78    148.02 o 
   7   8  13     1607.37     1764.48    191.36 o 
   8   8  13     1194.22     1210.24    179.79 o 
  -6   9  13       44.36      285.56    232.68 o 
  -5   9  13     3321.40     2969.84    351.14 o 
  -4   9  13     2525.77     2713.89    351.14 o 
  -3   9  13      153.78      -65.57    226.33 o 
  -2   9  13     4037.33     4009.40    283.45 o 
  -1   9  13     1019.08     1226.22    204.33 o 
   0   9  13      580.88      728.68    142.22 o 
   1   9  13      921.40      990.72    157.43 o 
   2   9  13     4084.18     4715.89    249.21 o 
   3   9  13      146.54      205.95    126.88 o 
   4   9  13     2527.42     2518.23    196.92 o 
   5   9  13     3471.91     3353.27    284.32 o 
   6   9  13      113.57       40.15    122.42 o 
   7   9  13      383.43      443.23    140.46 o 
  -5  10  13      948.36     1328.39    300.37 o 
  -4  10  13      596.69      365.94    243.26 o 
  -3  10  13     1552.95     2189.31    338.44 o 
  -2  10  13     2072.04     2394.49    338.44 o 
  -1  10  13     1508.99     1848.53    227.80 o 
   0  10  13        0.02      -43.47    158.53 o 
   1  10  13     1542.64     1890.76    181.04 o 
   2  10  13     1897.60     2152.47    197.74 o 
   3  10  13     1502.83     1602.08    173.36 o 
   4  10  13      650.48      660.28    151.18 o 
   5  10  13      991.24     1083.78    169.31 o 
  -3  11  13     1023.07      981.49    306.71 o 
  -2  11  13       92.93      152.30    262.29 o 
  -1  11  13      748.77      871.58    198.91 o 
   0  11  13      211.28      102.88    159.96 o 
   1  11  13      898.85      903.68    192.08 o 
   2  11  13       66.45        1.20    127.88 o 
   3  11  13     1038.50      881.01    154.12 o 
   0   0  14       54.14       -6.57    135.31 o 
   1   0  14      597.82      595.97    108.37 o 
   2   0  14      103.41      204.73    106.15 o 
   3   0  14     2632.75     2704.12    284.38 o 
   4   0  14      335.59      293.25    124.38 o 
   5   0  14        7.97      -37.18    101.87 o 
   6   0  14      763.17      773.13    138.65 o 
   7   0  14     1471.12     1603.09    165.58 o 
   8   0  14      896.66      895.97    290.85 o 
   9   0  14     2423.84     2510.14    240.46 o 
  10   0  14       39.90      125.15    156.04 o 
 -10   1  14      348.40      700.15    253.83 o 
  -9   1  14     1955.13     1901.66    215.38 o 
  -8   1  14     1214.27     1059.83    180.23 o 
  -7   1  14     1140.90     1182.32    152.05 o 
  -6   1  14     5125.95     5210.52    302.99 o 
  -5   1  14     3063.18     3445.73    207.40 o 
  -4   1  14      100.79       44.86    103.62 o 
  -3   1  14      331.58      258.40    114.21 o 
  -2   1  14       68.17       64.40     91.81 o 
  -1   1  14      793.61      769.11    112.24 o 
   0   1  14     3275.80     2907.62    242.10 o 
   1   1  14      832.03      846.42    130.51 o 
   2   1  14      135.71       97.16    114.82 o 
   3   1  14      440.89      268.53    110.20 o 
   4   1  14      152.89       89.10    112.84 o 
   5   1  14     3093.87     3314.09    207.28 o 
   6   1  14     5079.09     4823.76    295.93 o 
   7   1  14     1116.13      797.01    254.89 o 
   8   1  14     1446.61     1546.59    169.95 o 
   9   1  14     1956.63     2224.45    402.96 o 
  10   1  14      515.27      664.43    197.47 o 
 -10   2  14      269.42      325.27    174.03 o 
  -9   2  14      440.20      362.86    179.80 o 
  -8   2  14     1145.32      955.43    182.20 o 
  -7   2  14      945.61      896.85    291.91 o 
  -6   2  14     1774.52     1834.02    236.84 o 
  -5   2  14      962.11     1021.90    141.40 o 
  -4   2  14      706.08      637.17    132.43 o 
  -3   2  14      193.99      172.13     98.74 o 
  -2   2  14     4191.57     4212.76    301.34 o 
  -1   2  14     1372.99     1273.12    140.87 o 
   0   2  14      467.66      311.14    116.82 o 
   1   2  14     1428.29     1430.92    148.72 o 
   2   2  14     4220.86     4279.66    216.06 o 
   3   2  14      227.81      301.83    115.40 o 
   4   2  14      803.41      832.07    136.30 o 
   5   2  14     1049.13     1016.69    149.81 o 
   6   2  14     1830.77     1959.38    175.33 o 
   7   2  14      874.76      694.02    147.67 o 
   8   2  14     1112.14     1173.57    166.93 o 
   9   2  14      381.43      262.91    142.98 o 
  10   2  14      220.32       44.77    171.58 o 
  -9   3  14      384.20      519.50    175.63 o 
  -8   3  14     1358.01     1288.88    295.08 o 
  -7   3  14      208.68      122.77    149.65 o 
  -6   3  14     3640.13     3492.31    346.90 o 
  -5   3  14      773.67      641.40    150.18 o 
  -4   3  14     2841.75     2406.87    176.47 o 
  -3   3  14      844.49      697.58    131.22 o 
  -2   3  14      367.55      298.10    116.71 o 
  -1   3  14     1706.59     1720.23    159.49 o 
   0   3  14     2526.69     2405.70    196.29 o 
   1   3  14     1620.89     1547.57    154.95 o 
   2   3  14      423.31      255.06    109.67 o 
   3   3  14      900.80      755.31    128.42 o 
   4   3  14     2764.72     2740.11    194.23 o 
   5   3  14      852.64      785.78    147.16 o 
   6   3  14     3603.90     3984.93    253.33 o 
   7   3  14      145.24      143.51    117.64 o 
   8   3  14     1401.91     1311.80    167.68 o 
   9   3  14      392.75      388.52    134.11 o 
  -9   4  14     1237.18      871.49    253.83 o 
  -8   4  14      530.93      541.51    247.49 o 
  -7   4  14      742.95      896.88    266.52 o 
  -6   4  14     2029.62     1721.83    277.10 o 
  -5   4  14      692.39      753.04    249.60 o 
  -4   4  14      269.68      423.11    129.13 o 
  -3   4  14     6128.46     6466.39    399.86 o 
  -2   4  14      558.79      478.19    127.18 o 
  -1   4  14     1927.84     1935.59    162.84 o 
   0   4  14    11579.76    11610.04    456.53 o 
   1   4  14     1926.62     1985.52    220.04 o 
   2   4  14      565.24      599.38    132.93 o 
   3   4  14     6182.39     6793.89    590.73 o 
   4   4  14      369.98      191.11    141.77 o 
   5   4  14      689.41      945.04    150.83 o 
   6   4  14     1885.94     2116.79    195.40 o 
   7   4  14      762.19      610.65    142.75 o 
   8   4  14      441.18      402.09    148.39 o 
   9   4  14     1266.95     1294.70    184.22 o 
  -8   5  14      226.49      148.07    211.53 o 
  -7   5  14      226.44       12.69    190.37 o 
  -6   5  14     1015.26     1281.85    277.10 o 
  -5   5  14     1812.90     1358.00    266.52 o 
  -4   5  14      979.84      746.69    243.26 o 
  -3   5  14     1123.86     1256.59    149.24 o 
  -2   5  14       89.51      105.21    122.15 o 
  -1   5  14     1688.31     1583.31    156.39 o 
   0   5  14      696.15      806.20    140.15 o 
   1   5  14     1569.13     1404.55    153.35 o 
   2   5  14       85.80      -80.98    122.58 o 
   3   5  14      996.93     1182.26    185.43 o 
   4   5  14      999.73     1099.29    172.66 o 
   5   5  14     1812.51     1887.14    179.52 o 
   6   5  14      957.64      967.62    151.08 o 
   7   5  14      246.82      307.97    145.39 o 
   8   5  14      169.22       79.18    144.59 o 
  -8   6  14       99.06      120.57    239.03 o 
  -7   6  14     2265.83     2295.07    332.10 o 
  -6   6  14      440.93      435.75    222.10 o 
  -5   6  14     1078.22      934.95    260.18 o 
  -4   6  14       48.31       61.34    177.68 o 
  -3   6  14     2669.11     2963.25    390.27 o 
  -2   6  14     1258.54     1244.21    151.81 o 
  -1   6  14     2164.16     2038.68    177.95 o 
   0   6  14      496.34      520.61    139.04 o 
   1   6  14     1998.21     1927.92    171.75 o 
   2   6  14     1169.19     1348.33    158.05 o 
   3   6  14     2747.51     2994.42    203.94 o 
   4   6  14       33.21        2.93    120.89 o 
   5   6  14     1149.10     1174.99    168.11 o 
   6   6  14      445.85      391.19    146.42 o 
   7   6  14     2137.42     2281.89    321.69 o 
   8   6  14      112.59       23.40    138.63 o 
  -7   7  14     1460.94     1652.03    306.71 o 
  -6   7  14     3005.46     3344.24    370.17 o 
  -5   7  14      127.42      101.53    222.10 o 
  -4   7  14     1404.17     1040.71    241.14 o 
  -3   7  14      563.25      433.63    234.80 o 
  -2   7  14     1210.91     1555.96    166.95 o 
  -1   7  14     2277.54     2583.50    196.13 o 
   0   7  14     5478.61     6187.71    337.23 o 
   1   7  14     2213.31     2270.33    189.54 o 
   2   7  14     1088.40     1174.90    165.76 o 
   3   7  14      518.17      466.82    145.22 o 
   4   7  14     1232.62     1247.46    160.05 o 
   5   7  14       98.86      107.24    131.57 o 
   6   7  14     3129.65     3869.15    244.05 o 
   7   7  14     1396.64     1221.98    181.21 o 
  -6   8  14      305.27      344.79    253.83 o 
  -5   8  14       11.90     -143.84    213.64 o 
  -4   8  14      172.20      219.99    205.18 o 
  -3   8  14     2115.50     2204.11    313.06 o 
  -2   8  14       60.88      -81.29    148.30 o 
  -1   8  14      492.50      555.31    131.42 o 
   0   8  14      292.41      426.39    137.41 o 
   1   8  14      500.44      508.91    135.50 o 
   2   8  14       69.25       78.90    125.81 o 
   3   8  14     2004.55     2210.17    192.39 o 
   4   8  14      191.99      112.33    129.17 o 
   5   8  14        3.50     -106.20    128.61 o 
   6   8  14      306.32      271.02    150.63 o 
  -5   9  14      718.58      782.65    262.29 o 
  -4   9  14      791.60      867.26    277.10 o 
  -3   9  14      131.80      143.84    234.80 o 
  -2   9  14      982.87      628.24    243.26 o 
  -1   9  14      279.95      368.33    179.67 o 
   0   9  14      217.70      255.85    131.61 o 
   1   9  14      350.85      315.91    136.64 o 
   2   9  14      871.99      953.90    156.18 o 
   3   9  14      139.93       76.91    131.79 o 
   4   9  14      770.08      915.17    165.30 o 
   5   9  14      707.17      893.84    162.25 o 
  -3  10  14     1193.60     1379.16    327.87 o 
  -2  10  14      928.76      896.88    268.64 o 
  -1  10  14     2704.97     2903.32    400.84 o 
   0  10  14      105.59      250.72    160.74 o 
   1  10  14     2569.31     2961.09    218.46 o 
   2  10  14      896.12      987.97    169.94 o 
   3  10  14     1143.22     1354.35    222.73 o 
   1   0  15       84.10        9.68    118.30 o 
   2   0  15     4375.02     4481.99    230.11 o 
   3   0  15        0.03       36.22    117.77 o 
   4   0  15     2742.53     3031.90    202.68 o 
   5   0  15      105.86      118.84    114.08 o 
   6   0  15       65.22     -106.32    106.32 o 
   7   0  15      479.40      381.06    134.68 o 
   8   0  15      312.49      172.81    162.24 o 
   9   0  15        8.90      -25.20    168.52 o 
  -8   1  15       11.95      108.20    157.03 o 
  -7   1  15      248.85      335.69    150.31 o 
  -6   1  15     3120.13     3338.39    221.98 o 
  -5   1  15      530.48      568.67    166.80 o 
  -4   1  15     3296.80     3616.68    273.12 o 
  -3   1  15       92.26      100.60    109.32 o 
  -2   1  15     1800.32     1691.52    145.35 o 
  -1   1  15     1233.36     1315.10    135.36 o 
   0   1  15    10037.94    10736.01    339.29 o 
   1   1  15     1185.65     1200.36    148.81 o 
   2   1  15     1878.81     1853.32    163.54 o 
   3   1  15      134.00      122.20    117.77 o 
   4   1  15     3634.54     3881.38    221.80 o 
   5   1  15      552.69      547.13    132.97 o 
   6   1  15     3028.20     3236.41    210.75 o 
   7   1  15      230.53      142.62    127.98 o 
   8   1  15       10.78      -50.63    127.46 o 
  -8   2  15      102.92       64.59    148.05 o 
  -7   2  15      761.74      801.24    180.86 o 
  -6   2  15      170.14      137.00    118.41 o 
  -5   2  15       72.83      100.37    124.31 o 
  -4   2  15     1166.40     1066.57    146.34 o 
  -3   2  15    12648.76    13358.96    549.19 o 
  -2   2  15     1305.02     1378.66    213.27 o 
  -1   2  15     3641.30     3466.52    202.26 o 
   0   2  15        1.05       89.40    110.57 o 
   1   2  15     3524.00     3344.91    206.07 o 
   2   2  15     1306.04     1449.41    159.97 o 
   3   2  15    12477.32    13534.99   1028.41 o 
   4   2  15     1030.52     1033.34    149.69 o 
   5   2  15       84.54       95.48    115.63 o 
   6   2  15      202.46      278.47    124.83 o 
   7   2  15      890.29      665.60    158.93 o 
   8   2  15      190.69      231.32    137.16 o 
  -8   3  15      174.67      219.99    239.03 o 
  -7   3  15      878.32      937.07    281.33 o 
  -6   3  15      947.79      668.43    228.45 o 
  -5   3  15      175.29        7.65    152.21 o 
  -4   3  15      721.98      669.58    145.56 o 
  -3   3  15      306.58      243.74    127.03 o 
  -2   3  15      507.07      393.19    122.15 o 
  -1   3  15     1539.23     1500.83    155.73 o 
   0   3  15      213.75       91.07    117.14 o 
   1   3  15     1316.69     1206.73    153.33 o 
   2   3  15      548.60      482.38    130.05 o 
   3   3  15      300.63      238.84    120.43 o 
   4   3  15      575.68      625.37    142.28 o 
   5   3  15      281.92      188.96    128.23 o 
   6   3  15      999.75     1280.88    177.22 o 
   7   3  15      818.33      825.68    154.31 o 
   8   3  15      194.97      238.14    138.34 o 
  -8   4  15     1013.29      860.92    260.18 o 
  -7   4  15       55.52     -173.45    230.56 o 
  -6   4  15     2831.24     2515.06    338.44 o 
  -5   4  15     1399.04     1207.82    281.33 o 
  -4   4  15      412.39      411.42    133.69 o 
  -3   4  15     1752.33     1668.40    165.15 o 
  -2   4  15     1552.98     1683.61    294.02 o 
  -1   4  15     1726.79     1720.19    215.99 o 
   0   4  15      146.73       57.86    120.64 o 
   1   4  15     1532.28     1475.90    161.97 o 
   2   4  15     1607.85     1524.83    160.27 o 
   3   4  15     1647.32     1655.11    167.12 o 
   4   4  15      415.37      379.86    139.95 o 
   5   4  15     1536.14     1670.28    174.83 o 
   6   4  15     2818.82     2882.33    214.67 o 
   7   4  15      100.91       54.48    131.08 o 
   8   4  15     1090.73     1277.73    172.51 o 
  -7   5  15      620.67      391.33    245.37 o 
  -6   5  15     3190.52     2866.19    344.79 o 
  -5   5  15      282.63      279.22    215.76 o 
  -4   5  15     3025.32     2352.18    308.83 o 
  -3   5  15      220.10      356.39    129.03 o 
  -2   5  15      605.14      599.11    131.21 o 
  -1   5  15     1897.33     1798.39    176.70 o 
   0   5  15     2482.19     2203.27    182.95 o 
   1   5  15     2004.29     2011.94    208.48 o 
   2   5  15      573.74      543.29    136.01 o 
   3   5  15      247.76      355.07    134.12 o 
   4   5  15     3203.71     3301.66    326.00 o 
   5   5  15      247.14      258.82    135.21 o 
   6   5  15     3141.12     3327.99    228.79 o 
   7   5  15      582.79      665.98    155.48 o 
  -6   6  15      279.88       99.42    243.26 o 
  -5   6  15      163.26       82.50    232.68 o 
  -4   6  15      361.47      152.30    224.22 o 
  -3   6  15     4766.22     5145.63    898.99 o 
  -2   6  15     1570.40     1685.89    173.51 o 
  -1   6  15      373.57      323.03    130.85 o 
   0   6  15       92.56       21.03    128.47 o 
   1   6  15      325.94      232.10    122.96 o 
   2   6  15     1474.15     1507.87    170.25 o 
   3   6  15     4900.50     5311.61    288.63 o 
   4   6  15      378.90      409.76    137.83 o 
   5   6  15      186.74      167.45    139.76 o 
   6   6  15      254.29      170.40    138.90 o 
  -5   7  15     1199.62     1197.24    294.02 o 
  -4   7  15       32.30       93.07    226.33 o 
  -3   7  15      370.98      404.02    215.76 o 
  -2   7  15      322.73      481.75    227.39 o 
  -1   7  15      544.54      662.69    146.03 o 
   0   7  15      778.19      715.31    147.03 o 
   1   7  15      549.67      627.36    142.79 o 
   2   7  15      338.42      274.46    134.17 o 
   3   7  15      418.99      405.54    140.73 o 
   4   7  15       17.23      -72.59    120.16 o 
   5   7  15     1309.78     1754.98    190.28 o 
  -4   8  15     1098.93     1053.41    264.41 o 
  -3   8  15      651.85      755.15    272.87 o 
  -2   8  15     3216.95     3289.57    602.85 o 
  -1   8  15      179.26      117.56    177.95 o 
   0   8  15       49.90       70.84    123.87 o 
   1   8  15      202.20      274.15    139.90 o 
   2   8  15     3443.07     3508.44    236.16 o 
   3   8  15      656.70      614.68    147.74 o 
   4   8  15     1083.41     1047.78    173.27 o 
  -2   9  15      470.41      427.28    270.75 o 
  -1   9  15      830.27      712.85    204.91 o 
   0   9  15     2098.63     2507.86    260.20 o 
   1   9  15      790.72      872.34    163.48 o 
   2   9  15      470.28      504.51    160.85 o 
   0   0  16     6782.97     6498.88    567.95 o 
   1   0  16      323.19      210.52    127.95 o 
   2   0  16       18.57       80.92    118.07 o 
   3   0  16       44.75      105.94    116.94 o 
   4   0  16      266.27      144.35    131.97 o 
   5   0  16     2209.95     2397.12    195.39 o 
   6   0  16     2960.02     3198.31    220.37 o 
   7   0  16        4.27       68.18    129.29 o 
  -7   1  16     5355.72     5838.15    520.36 o 
  -6   1  16     1506.08     1426.91    274.00 o 
  -5   1  16      552.62      501.19    141.24 o 
  -4   1  16      272.66      337.30    125.27 o 
  -3   1  16      979.66      762.30    137.31 o 
  -2   1  16     1297.42     1239.18    199.34 o 
  -1   1  16      800.14      955.00    148.36 o 
   0   1  16        8.32      146.11    118.60 o 
   1   1  16      813.70      924.82    142.61 o 
   2   1  16     1334.91     1352.29    158.02 o 
   3   1  16     1101.38     1095.08    157.00 o 
   4   1  16      261.20      249.50    132.40 o 
   5   1  16      546.18      669.82    147.19 o 
   6   1  16     1368.52     1126.88    162.36 o 
   7   1  16     5608.21     5937.43    392.38 o 
  -7   2  16       27.19      143.88    163.80 o 
  -6   2  16      501.66      679.73    191.99 o 
  -5   2  16     3560.74     3608.04    222.29 o 
  -4   2  16     3748.17     3761.58    567.95 o 
  -3   2  16      422.13      458.05    169.72 o 
  -2   2  16      392.31      204.79    140.03 o 
  -1   2  16     1510.95     1510.96    161.12 o 
   0   2  16      793.99      686.16    174.69 o 
   1   2  16     1394.28     1363.27    155.54 o 
   2   2  16      447.45      482.19    132.66 o 
   3   2  16      509.94      534.32    137.93 o 
   4   2  16     3829.33     4167.89    239.98 o 
   5   2  16     3715.18     4089.66    421.49 o 
   6   2  16      522.56      667.18    153.82 o 
   7   2  16       28.19       -5.62    141.13 o 
  -7   3  16     1047.26      810.15    264.41 o 
  -6   3  16      205.35      -35.96    234.80 o 
  -5   3  16     1030.11      911.68    249.60 o 
  -4   3  16      921.40      691.80    173.17 o 
  -3   3  16     3386.33     3301.90    215.58 o 
  -2   3  16     1310.12     1406.41    163.16 o 
  -1   3  16      902.30      738.68    149.79 o 
   0   3  16      206.58      185.91    118.89 o 
   1   3  16      983.61      910.99    161.70 o 
   2   3  16     1230.14      930.85    150.44 o 
   3   3  16     3522.56     3556.53    224.40 o 
   4   3  16      872.80      914.50    149.03 o 
   5   3  16     1119.64     1243.63    167.90 o 
   6   3  16      224.84      259.09    138.57 o 
   7   3  16     1067.26      919.08    159.37 o 
  -6   4  16     2147.24     1791.64    304.60 o 
  -5   4  16     1323.79     1218.40    270.75 o 
  -4   4  16      349.07      246.52    150.87 o 
  -3   4  16      145.58      341.13    152.43 o 
  -2   4  16      103.04      147.39    126.00 o 
  -1   4  16     5066.16     5481.19    421.42 o 
   0   4  16     9323.78     9540.99    353.25 o 
   1   4  16     4932.86     4969.76    251.35 o 
   2   4  16       78.49      -16.38    121.32 o 
   3   4  16      169.66      161.71    126.58 o 
   4   4  16      219.88      271.48    132.88 o 
   5   4  16     1358.35     1423.20    177.92 o 
   6   4  16     2231.25     2584.06    213.65 o 
  -5   5  16      437.40      420.94    239.03 o 
  -4   5  16      291.67      124.80    230.56 o 
  -3   5  16      720.49     1031.02    156.90 o 
  -2   5  16      714.80      880.16    144.59 o 
  -1   5  16     1323.22     1343.48    162.62 o 
   0   5  16       18.47       55.96    124.12 o 
   1   5  16     1162.00     1056.71    159.01 o 
   2   5  16      710.71      796.45    194.18 o 
   3   5  16      647.61      900.35    163.36 o 
   4   5  16      307.65      281.42    142.30 o 
   5   5  16      425.80      392.54    149.62 o 
  -4   6  16     1426.04     1262.82    283.45 o 
  -3   6  16      499.29      448.44    222.10 o 
  -2   6  16      935.38      843.36    158.69 o 
  -1   6  16     2230.94     2488.80    247.58 o 
   0   6  16     1086.89      918.29    154.81 o 
   1   6  16     2286.50     2189.15    200.39 o 
   2   6  16     1071.94     1137.74    160.48 o 
   3   6  16      470.18      552.25    153.88 o 
   4   6  16     1428.23     1467.86    185.99 o 
  -3   7  16     1801.59     1539.92    291.91 o 
  -2   7  16     2673.13     2722.42    261.71 o 
  -1   7  16      921.67      965.31    158.54 o 
   0   7  16      319.98      430.78    153.33 o 
   1   7  16      838.25      971.21    168.24 o 
   2   7  16     2637.02     3114.83    270.95 o 
   3   7  16     1670.73     1728.31    193.91 o 
   1   0  17      827.27      840.31    148.95 o 
   2   0  17     1406.27     1274.83    171.36 o 
   3   0  17      725.99      594.88    145.62 o 
   4   0  17      556.99      571.69    138.25 o 
   5   0  17      980.03     1079.59    171.96 o 
  -5   1  17      956.33      870.67    167.48 o 
  -4   1  17       16.28       42.32    133.70 o 
  -3   1  17     2544.51     2708.41    269.03 o 
  -2   1  17      848.17      727.87    182.20 o 
  -1   1  17     3642.32     3665.62    272.60 o 
   0   1  17      232.21      297.29    132.66 o 
   1   1  17     3564.50     3647.99    437.55 o 
   2   1  17      995.92      911.59    157.43 o 
   3   1  17     2428.46     2608.56    310.71 o 
   4   1  17       18.26       42.89    131.20 o 
   5   1  17      968.41     1039.94    167.67 o 
  -5   2  17      774.11      609.36    191.99 o 
  -4   2  17     3603.15     3823.14    278.59 o 
  -3   2  17      133.20      332.32    174.21 o 
  -2   2  17     3187.11     3484.25    361.56 o 
  -1   2  17     1400.17     1208.98    164.51 o 
   0   2  17     4026.37     4099.55    245.48 o 
   1   2  17     1395.30     1650.78    204.62 o 
   2   2  17     3041.48     3015.14    210.55 o 
   3   2  17      106.97       34.11    139.75 o 
   4   2  17     3562.60     3748.56    238.80 o 
   5   2  17      789.60      817.92    164.61 o 
  -4   3  17       23.74     -115.83    161.52 o 
  -3   3  17     1308.60     1559.45    177.50 o 
  -2   3  17      124.15       68.45    121.06 o 
  -1   3  17       32.15       88.85    127.76 o 
   0   3  17       91.92       47.32    132.90 o 
   1   3  17       12.70      110.74    124.59 o 
   2   3  17      109.44       22.69    133.81 o 
   3   3  17     1296.55     1358.09    175.36 o 
   4   3  17       17.02     -126.76    126.76 o 
  -4   4  17     1319.58     1059.75    277.10 o 
  -3   4  17      228.93      214.78    143.24 o 
  -2   4  17     1742.69     1893.18    226.85 o 
  -1   4  17      193.76      324.75    143.15 o 
   0   4  17      713.79      926.08    162.84 o 
   1   4  17      156.91      341.91    143.02 o 
   2   4  17     1658.67     1734.24    189.74 o 
   3   4  17      206.19      257.86    134.11 o 
   4   4  17     1350.71     1525.61    183.05 o 
  -3   5  17     1508.11     1470.11    313.06 o 
  -2   5  17      434.31      500.57    146.08 o 
  -1   5  17      679.15      691.97    146.22 o 
   0   5  17        9.53      -44.15    123.54 o 
   1   5  17      603.48      633.33    151.47 o 
   2   5  17      488.93      535.06    149.03 o 
   3   5  17     1413.94     1466.87    224.59 o 
   0   0  18      114.17     -141.72    230.56 o 
   1   0  18      261.78      268.70    157.03 o 
   2   0  18      542.93      500.28    148.48 o 
  -2   1  18      568.02      785.91    199.67 o 
  -1   1  18       63.66       53.51    162.31 o 
   0   1  18      109.09       16.93    143.71 o 
   1   1  18      105.23      166.15    131.43 o 
   2   1  18      546.90      654.02    156.79 o 
  -1   2  18      947.27      961.04    168.98 o 
   0   2  18      412.54      427.30    155.86 o 
   1   2  18      966.37     1003.14    172.80 o 
                                                 
